# Supplementary material for: Predictors of drug survival for biologic and targeted synthetic DMARDs in rheumatoid arthritis: Analysis from the TRA Clinical Electronic Registry
Source: PLoS One. 2021 Apr 30;16(4):e0250877. doi: 10.1371/journal.pone.0250877 (PMC8087098; doi:10.1371/journal.pone.0250877)
Supplement: S1 File — (XLSX) [file pone.0250877.s001.xlsx]

## Sheet: Data
Sex	Group	RF	Anti-ccp	DM	HTN	IGRA	HBV	HCV	QFT	Drug class	RF	first_RF	first_ACPA	x ray erosion	CVD	malignancy	infection	GI diseases	Osteoporosis	depression	smoking	tsDMARDs	End date	bDMARDs	dose	STATUS_OS	BH	BW	ESR	CRP	DAS28_ESR
0	3	1		1	2	2	2	2	2	tcDMARDs "6"	30.3	1		1	2	2	2	1	1	2	2			Golimumab	50	1			64	1.469	6.5
0	3	1		2	2	2	2	1	2	tcDMARDs "6"	245.9	1		2	2	2	2	2	2	2	2			Golimumab	50	1			47	2.956	5.27
0	3	1		2	2	2	2	2	2	tcDMARDs "6"	251.8	1		2	2	2	2	2	1	2	2			Golimumab	50	0			80	3.024	7.58
0	3	1		2	2	2	2	2	2	tcDMARDs "6"	277.7	1		1	2	2	2	2	2	2	2			Golimumab	50	0			46	1.944	6.2
0	3	1		2	2	2	2	2	2	tcDMARDs "6"	413	1		2	2	2	2	2	2	2	2			Golimumab	50	0			56	4.604	5.86
0	3	1		2	2	2	2	2	2	tcDMARDs "6"	1620	1		2	2	2	2	2	2	2	2			Golimumab	50	1	156	45	116	0.364	7.11
0	5	1	1	2	2	2	2	2	2		12.5	0	0	1	2	1	2	2	2	2	3			Abatacept (SC)	375	0			29	1.821	6.2
0	6	1	2	1	2		2	2			107	1	0	2	2	2	2	2	1	2	3			Mabthera	2000	1	158	60	43	0.542	6.17
1	7	2	2	2	2	2	2	2	2		<10.7	0	0	2	2	0	2	2	2	2	2	Tofacitinib				0			46	3.492	6.32
0	3	2	2	2	2	2	2	2	2	tcDMARDs "6"	<14	0	0	1	2	2	2	2	2	2	2			Golimumab	50	0	153	50	22	0.409	6.35
0	5	2	2	1	2	1	1	2	1		<14	0	0	2	2	0	2	1	1	2	3			Abatacept (IV)	750	1			39	1.217	6.27
0	4	2	2	2	1	2	2	2	2	6	<9.5	0	0	2	2	2	2	2	2	2	3			Tocilizumab	560	0	158	70	56	1.91	4.08
0	2	1	1	2	2	2	2	2	1		<9.5	0	0	2	2	2	2	2	2	2	3			Adalimumab	160	0			46	1.893	6.74
0	1	1	1	2	2	2	2	2	2		<9.5	0	0	2	2	2	2	2	2	2	2			Etanercept	200	1			45	1.636	6.57
0	1	1	1	2	2	2	2	2	2		<9.56	0	0	2	2	2	2	2	2	2	2			Etanercept	200	1			52	9.18
0	6	2	2	2	1	1	2	2	1	6	<9.75	0	0	2	2	2	2	2	1	2	3			Mabthera	2000	0	160	75	99	2.61	7.45
0	6	1	1	2	2	2	2	2	2		65.6	1	0	1	2	2	2	2	2	2	3			Mabthera	2000	1	165	51	72	2.11	6.89
0	7	2	2	1	1	1	2	2	1		< 14	0	0	2	2	1	2	2	1	2	3	Tofacitinib				0			14	0.045	4.41
0	4	2	2	2	2	2	2	2	2	6	<14	0	0	2	2	2	1	2	2	2	3			Tocilizumab	400	1	148	62	69	2.671	3.36
0	3	2	2	2	2	2	2	2	2	tcDMARDs "6"	<14	0	0	2	2	2	2	2	2	2	2			Golimumab	50	1			119	2.28	7.15
0	1	1	1	2	2	2	2	2	2		<14	0	0	2	2	2	2	2	2	2	2			Etanercept	200	1			114	3.373	7.17
0	1	1	1	2	1	2	1	2	2		68.3	1	0	2	2	2	2	2	2	2	2			Etanercept	200	0			40	1.804	7.23
1	4	2	2	2	2	2	2	2	2	6	<14	0	0	2	2	2	2	2	2	2	2			Tocilizumab	400	0	149	45	45	9.845	5.52
1	4	2	2	2	1	2	2	2	2	6	<14	0	0	2	2	2	2	2	2	2	2			Tocilizumab	800	0	170	92	34	11.827	6.03
0	4	2	2	2	1	2	2	2	2	6	<14	0	0	2	2	2	1	1	2	2	3			Tocilizumab	400	0	157	50	28	1.765	5.9
0	5	2	2	2	2	2	2	2	2		<14	0	0	2	1	0	2	1	2	2	3			Abatacept (SC)	500	0			71	4.91	6.02
1	1	1	1	2	2	2	2	2	2		<14	0	0	2	2	2	2	2	2	2	2			Etanercept	200	1			92	2.441
0	3	2	2	2	2	2	2	2	2	tcDMARDs "6"	<9.56	0	0	2	2	2	2	2	2	2	2			Golimumab	50	0	153	58	40	1.637	6.63
0	3	2	2	2	2	2	2	2	2	tcDMARDs "6"	9.4	0	0	2	2	2	2	2	2	2	2			Golimumab	50	0			104	6.181	7.3
0	2	1	1	2	2	2	2	2	1		138.3	1	0	2	2	2	2	2	2	2	3			Adalimumab	160	0			28	0.11	5.78
0	5	2	2	2	2	2	2	1	2		< 14	0	0	2	2	0	2	2	2	2	3			Abatacept (SC)	500	1
0	7	2	2	2	2	2	2	2	2		< 14	0	0	1	2	0	2	2	2	2	3	Tofacitinib				0			76	4.135	6.73
0	4	2	2	2	2	2	2	2	2	6	<8.69	0	0	1	2	2	2	2	2	2	3			Tocilizumab	400	0	162	43	60	3.924	6.04
0	7	2	2	2	2	2	2	2	2		<9.5	0	0	2	2	0	2	1	1	2	3	Tofacitinib				0			32	0.965	5.85
0	2	1	1	2	2	2	2	2	1		<9.56	0	0	2	1	2	2	2	1	2	3			Adalimumab	160	0			39	0.634	6.9
0	6	1	2	2	1	2	2	2	2	6	25.5	1	0	2	1	2	1	2	2	2	3			Mabthera	2000	0	157	51	19	0.649	5.6
0	2	1	1	2	2	1	2	2	1	6	25.5	1	0	2	2	2	2	2	2	2	3			Adalimumab	80	1			27	2.2	5.48
0	5	1	2	1	1	2	2	1	2		25.5	1	0	2	2	0	1	2	1	2	3			Abatacept (IV)	500	1			47	2.311	5.57
1	7	1	2	2	1	2	2	2	2		67.5	1	0	2	2	0	1	2	2	2	3	Tofacitinib	2016-08-19			1
0	7	2	2	2	2	2	2	2	2		< 14	0	0	2	2	0	2	2	2	2	3	Tofacitinib				0			47	2.003	6.34
0	4	2	2	2	2	2	2	2	2	6	<0.9	0	0	1	2	2	2	2	2	2	3			Tocilizumab	440	0	162	58	8	0.026	4.54
1	1	1	1	2	2	2	2	2	2		<14	0	0	2	2	2	2	2	2	2	2			Etanercept	200	0			23	1.128
0	4	2	2	2	1	2	2	2	2	6	<14	0	0	2	2	2	2	1	2	2	3			Tocilizumab	280	1	158	60	31	0.815	5.81
1	4	2	2	1	1	2	2	2	2	6	<14	0	0	2	2	2	1	1	1	1	2			Tocilizumab	480	1	166	60	8	0.032	5.28
0	3	2	2	2	2	2	2	2	2	tcDMARDs "6"	<8.69	0	0	2	2	2	2	2	2	2	2			Golimumab	50	1	151	58	44	0.193	6.07
0	4	2	2	2	2	2	2	2	2	6	0.4	0	0	2	2	2	2	2	2	2	3			Tocilizumab	400	0	162	48	18	0.023	5.91
1	4	2	2	2	2	2	2	2	2	6	<10.3	0	0	2	2	2	2	2	2	2	3			Tocilizumab	480	0	162	55	20	3.752	5.3
1	1	1	1	2	2	2	2	2	2		<10.3	0	0	2	2	2	2	2	2	2	2			Etanercept	200	1			60	4.06
0	2	1	2	2	2	2	2	2	1		<14	0	0	2	2	2	2	2	2	2	3			Adalimumab	160	0			27	1.292	6.19
0	4	2	2	2	2	2	2	2	2	6	<14	0	0	2	2	2	1	1	2	2	3			Tocilizumab	400	1	162	48	118	13.533	6.45
0	7	2	2	2	2	2	2	2	2		<14	0	0	2	2	0	2	2	2	2	3	Tofacitinib	2017-06-14			1
0	2	1	1	2	1	1	2	2	1		<9.5	0	0	2	2	2	2	1	2	2	3			Adalimumab	80	1			23	0.396	3.34
0	6	2	2	2	2	2	2	2	2	6	9.5	0	0	2	2	2	2	2	2	2	3			Mabthera	2000	0	156	66	30	0.613	5.22
0	2	1	1	2	1	1	2	2	1	6	9.5	0	0	2	2	2	2	2	2	2	3			Adalimumab	80	1			17	0.71	6.78
0	4	1	2	2	2	2	2	2	2	6	24	1	0	2	2	2	1	2	2	2	3			Tocilizumab	400	0	160	53	29	0.099	6.8
0	6	1	2	2	1	2	2	2	2	6	561.7	1	0	1	2	2	2	2	1	2	3			Mabthera	2000	0	153	50	12	0.009	4.44
0	1	1	1	2	2	2	2	2	2		<10.3	0	0	2	2	2	2	2	2	1	2			Etanercept	200	0			50	3.38	6.23
0	4	2	2	2	1	2	2	2	2	6	<10.9	0	0	1	2	2	2	1	1	2	3			Tocilizumab	480	0	155	50	35	0.143	5.01
0	1	1	1	2	2	2	2	2			<14	0	0	2	2	2	2	2	2	2	2			Etanercept	200	0			48	4.267
0	3	2	2	2	2	2	2	2	2	tcDMARDs "6"	<14	0	0	2	2	2	2	2	2	2	2			Golimumab	50	1	166	50	52	0.182	5.57
0	5	2	2	2	2	2	2	1	2		< 14	0	0	2	2	0	1	2	2	2	3			Abatacept (SC)	500	1			5	0.225	3.21
0	7	2	2	1	2	2	2	2	2		<14	0	0	2	2	0	1	2	2	2	3	Tofacitinib				0			64	3.027	6.64
0	1	1	1	2	2	2	2	2	2		<14	0	0	2	2	2	2	2	2	2	2			Etanercept	200	1			18	1.49	5.88
0	2	1	1	2	2	1	2	2	1	6	9.5	0	0	1	2	2	1	2	1	2	3			Adalimumab	80	0	145		66	1.25	8.03
0	6	2	2	2	1	1	2	2	1	6	13.3	0	0	1	2	2	1	1	1	2	3			Mabthera	2000	0	156	56.5	35	5.052	5.89
0	1	1	1	2	2	2	2	2	2		13.3	0	0	2	2	2	2	2	1	2	2			Etanercept	200	1			54	4.66	6.55
0	4	1	2	2	2	2	1	2	2	6	240	1	0	2	2	2	2	2	2	2	3			Tocilizumab	480	0	160	58	89	2.559	6.29
0	5	1	2	2	2	2	1	2	2		240	1	0	2	2	0	2	1	1	2	3			Abatacept (IV)	500	1			55	1.294	6.67
0	2	1	2	2	2	2	2	2	1		<9.5	0	0	2	2	2	2	2	2	2	3			Adalimumab	160	0			81	0	6.45
0	1	1	1	2	2		2	2			<9.5	0	0	2	2	2	2	2	2	2	2			Etanercept	200	1			71	2.772	6.52
0	4	2	2	2	1	2	2	2	2	6	<9.56	0	0	2	2	2	2	1	2	2	3			Tocilizumab	400	0	157	50	61	1.136	6.7
0	6	2	2	2	2	2	2	2	2	6	1.1	0	0	2	2	2	2	2	1	2	3			Mabthera	2000	0	148	50.4	52	2.605	6.33
0	6	1	2	2	2	2	2	2	2	6	46.3	1	0	1	2	2	2	2	2	2	3			Mabthera	2000	0	158	60	11	0.151	4.92
0	3	1	2	2	2	2	2		2	tcDMARDs "6"	46.3	1	0	1	2	2	2	2	2	2	2			Golimumab	50	1			41	1.947	6.28
0	2	1	1	2	2	2	2	2	1		<14	0	0	2	2	2	2	1	2	2	3			Adalimumab	66.6	0			53	5.105	6.73
0	1	1	1	2	2	2	2	2	2		<14	0	0	2	2	2	2	2	2	2	2			Etanercept	200	0			54	2.301	5.91
0	5	1	2	2	2	2	1	2	2		<9.5	0	0	2	2	0	2	2	1	2	3			Abatacept (IV)	500	0			41	4.478	5.42
0	2	1	1	2	2	1	1	2	1		<9.56	0	0	2	2	2	2	2	1	2	3			Adalimumab	80	1			28		3.94
0	4	1	2	2	1	2	2	2	2	6	15.1	1	0	2	2	2	1	2	2	2	3			Tocilizumab	480	1	158	65.2	39	2.005	6.89
0	7	2	2	2	2	2	1	2	2		<9.5	0	0	2	2	0	2	2	2	2	3	Tofacitinib				0			7	0.248	1.9
0	5	2	2	2	2	2	1	2	2		<9.5	0	0	2	2	0	2	2	2	2	3			Abatacept (IV)	666.6	1			42	2.982	6.17
0	7	1	2	2	1	2	2	2	2		25.7	1	0	2	2	0	2	1	2	2	2	Tofacitinib				0			47	0.839	6.99
0	2	1	1	2	2	1	2	2	1		26.1	1	0	2	2	2	2	2	2	2	3			Adalimumab	53.3	1			52	2.874	4.03
0	2	1	1	2	2	1	2	2	1	6	26.1	1	0	2	2	2	2	2	2	2	3			Adalimumab	80	1			50	1.467	5.18
0	4	2	2	2	1	2	2	2	2	6	<10.7	0	0	2	2	2	1	1	1	2	3			Tocilizumab	480	1	155	55	52	0.163	6.62
1	4	2	2	2	1	2	2	2	2	6	<9.5	0	0	2	2	2	1	2	2	2	2			Tocilizumab	800	0	176	80	24	0.753	5.22
0	1	1	1	2	1	2	2	2	2		<9.56	0	0	2	2	2	2	2	1	2	2			Etanercept	200	1			54	1.459	6.64
0	4	2	2	2	1	2	2	2	2	6	<10.6	0	0	2	2	2	1	1	2	2	3			Tocilizumab	560	1	160	65	129	10.738	6.06
0	6	1	1	2	1	2	2	1	2	6	<14	0	0	1	2	2	2	2	1	2	3			Mabthera	2000	0	145	44	104	2.223	6.24
0	2	1	1	2	2	2	2	2	1		<14	0	0	2	2	2	2	2	2	2	3			Adalimumab	160	0			37	1.367	6.29
0	3	2	2	2	2	2	2	2	2	tcDMARDs "6"	<14	0	0	2	2	2	2	2	2	2	2			Golimumab	50	1	152	60	37	2.454	5.25
0	1	1	1	2	2	2	1	2	2		<9.56	0	0	2	2	2	2	2	2	2	2			Etanercept		0
0	6	1	2	2	2	2	2	2	2	6	185.7	1	0	1	2	2	2	2	1	2	3			Mabthera	2000	0	165	50	66	1.473	6.16
0	2	1	1	2	1	2	2	2	1		<9.5	0	0	2	2	2	2	2	2	2	3			Adalimumab	160	0			42	0.142	6.61
0	4	1	2	2	2	2	2	2	2	6	94.5	1	0	2	2	2	1	1	2	2	3			Tocilizumab	480	0	157	65	30	0.097	5.49
0	2	1	1	2	2	1	2	2	1		94.5	1	0	2	1	2	2	1	1	2	3			Adalimumab	80	1			34		4.08
0	2	1	1	2	2	1	2	2	1	6	94.5	1	0	1	2	2	2	2	1	2	3			Adalimumab	80	1			72	3.9	7.12
0	6	2	2	2	2	2	2	2	2		<9.5	0	0	1	2	2	2	2	1	2	3			Mabthera	2000	1	157	65	38	0.08	5.97
1	4	2	2	2	1	1	2	2	1	6	<14	0	0	2	1	2	1	2	2	2	2			Tocilizumab	560	0	172	65	28	1.223	5.86
0	1	1	1	2	2	2	2	2	2		80.2	1	0	2	2	2	2	2	1	2	2			Etanercept	200	1			46	0.33	6.12
0	7	1	2	2	1	2	2	2	2		457	1	0	2	2	0	2	2	1	2	3	Tofacitinib				0			126	2.125	6.97
0	1	2	2	2	2	2	2	2	2		<14	0	0	2	2	2	2	2	2	2	1			Etanercept	200	0			78	3.592
0	2	1	2	2	2	2	2	2	1		<14	0	0	2	2	2	2	2	2	2	3			Adalimumab	160	0			74	0.8664	7.11
0	1	1	1	2	2	2	2	2	2		<14	0	0	1	2	2	2	2	2	2	2			Etanercept	200	0			20	0.055
0	4	2	2	2	2	2	2	2	2	6	<14	0	0	2	2	2	2	2	2	2	3			Tocilizumab	400	1	162	55	9	0.063	5.46
1	3	2	2	2	2	2	2	2	2	tcDMARDs "6"	<10.7	0	0	2	2	2	2	2	2	2	2			Golimumab	50	0	166	57	20	5.04	5.97
0	6	1	2	2	2	2	2	2	2		282	1	0	2	2	2	2	2	2	2	3			Mabthera	2000	1	162	55	51	0.404	5.09
0	4	1	2	2	2	2	2	2	2	6	16.9	1	0	2	2	2	2	2	2	2	3			Tocilizumab	480	0	163	55	56	0.477	6.36
0	6	1	2	2	1	2	2	2	2	6	46.1	1	0	2	2	2	2	2	2	2	3			Mabthera	2000	0	156	60	47	2.47	6.61
0	4	2	2	2	2	2	2	2	2	6	<14	0	0	1	2	2	2	2	2	2	3			Tocilizumab	480	0	162	58	54	2.137	6.01
0	2	1	1	2	1	1	2	2	1		<14	0	0	2	2	2	2	2	2	2	3			Adalimumab	80	1			77	3.614	7.51
0	1	1	1	2	2	2	2	2	2		<14	0	0	2	2	2	2	2	2	2	2			Etanercept	200	1			57	1.036	5.69
0	2	1	1	2	2	2	2	2	1		52.1	1	0	2	2	2	2	2	2	2	3			Adalimumab	160	0			66	0.0058	7.74
1	1	1	1	1	2	2	2	2	2		<9.5	0	0	2	2	2	2	2	1	2	2			Etanercept	200	1			48	4.19	5.47
0	7	1	2	2	2	2	2	2	2		43	1	0	2	2	0	2	2	2	2	3	Tofacitinib				0			33	0.693	7.08
0	2	1	1	2	2	1	2	2	1	6	9.5	0	0	2	2	2	2	2	1	2	3			Adalimumab	80	0			49	3.14	7.64
1	3	2	2	2	2	2	2	2	2	tcDMARDs "6"	<14	0	0	2	2	2	2	2	2	2	2			Golimumab	50	0	167	70	35	1.195	5.37
0	7	1	2	2	2	2	2	2	2		106	1	0	1	2	0	2	2	2	2	3	Tofacitinib				0			28	0.904	5.77
0	4	2	2	2	1	1	2	2	2	6	7.3	0	0	2	2	2	2	2	2	2	3			Tocilizumab	440	0	149	58	92	9.048	6.82
0	5	2	2	2	1	2	2	2	2		<10.7	0	0	2	2	0	2	2	1	2	3			Abatacept (IV)	750	1			54	2.527	5.54
0	2	1	1	2	2	2	2	2	1		<0.4	0	0	2	2	2	2	2	2	2	3			Adalimumab	80	0			44	1.986	6.87
0	1	1	1	2	2	2	2	2	2		<14	0	0	2	2	2	2	2	2	2	2			Etanercept	200	0			38	2.939	2.939
0	2	1	1	2	2	2	2	2	1		14.1	1	0	2	2	2	2	2	2	2	3			Adalimumab	160	0			32	1.315	7.51
0	7	2	2	2	2	2	2	2	2		<9.5	0	0	2	2	0	2	2	2	2	3	Tofacitinib				0			46	1.506	5.19
1	2	1	1	2	1	1	2	2	1		<9.5	0	0	2	2	2	2	2	1	2	3			Adalimumab	80	1			18	0.734	3.4
1	1	1	1	2	2	2	2	2	2		8.1	0	0	2	2	2	2	2	2	2	2			Etanercept	200	0			34	1.906
1	4	2	2	2	1	2	2	2	2	6	<9.5	0	0	2	1	2	1	1	1	2	3			Tocilizumab	400	0	157	51	15	4.386	4.53
1	2	1	1	2	2	1	1	2	1		42	1	0	2	2	2	2	1	1	2	3			Adalimumab	53.3	1			42	3.088	7.09
0	4	2	2	2	2	2	2	2	2	6	<14	0	0	2	2	2	2	2	2	2	3			Tocilizumab	400	1	159	52	39	0.992	5.54
0	2	1	1	2	2	1	2	2	1	6	9.06	0	0	2	2	2	2	2	2	2	3			Adalimumab	80	1			79	5.74	6.32
0	7	2	2	2	2	2	2	2	2		<9.06	0	0	2	2	0	2	1	2	1	2	Tofacitinib				0			2	0.005	2.56
0	2	1	1	2	2	2	2	2	1		<9.06	0	0	2	2	2	2	2	2	2	3			Adalimumab	80	1			29		4.04
0	3	2	2	2	2	1	2	2	1	tcDMARDs "6"	<14	0	0		2	2	2	2	2	2	2			Golimumab	50	1	165	80	35	2.832	6.17
0	4	2	2	2	1	2	2	2	2	6	<9.5	0	0	2	2	2	2	2	2	2	3			Tocilizumab	480	0	148	62	57	0.974	6.1
1	2	1	1	2	2	1	2	2	1	6	14.9	1	0	2	1	2	2	2	2	2	1			Adalimumab	80	0			58	3.26	5.19
0	2	1	1	2	2	2	2	2	1		43	1	0	2	2	2	2	2	2	2	3			Adalimumab	80	0			63	1.95	6.23
0	6	1	2	2	1	2	2	2	2	6	45.1	1	0	2	2	2	1	2	2	2	3			Mabthera	2000	0	159.2	90.6	18	1.348	4.52
0	5	1	1	2	2	2	2	2	2		32.5	1	0	2	2	0	2	2	2	2	3			Abatacept (IV)	333.3	0			27	0.421	6.44
0	2	1	1	2	2	2	2	2	1		<14	0	0	2	1	2	2	2	2	2	3			Adalimumab	80	0			40	3.737	4.62
1	6	1	2	2	2	2	2	2	2	6	43.4	1	0	2	2	2	2	2	2	2	1			Mabthera	2000	0	162	66.5	94	3.27	6.97
0	6	2	2	2	1	2	2	2	2	6	9.69	0	0	2	1	2	2	1	1	2	3			Mabthera	2000	0	158	60	70	3.91	7.37
0	7	1	2	1	1	2	2	2	2		38.2	1	0	2	2	0	2	2	2	2	2	Tofacitinib				0			41	2.032	5.01
1	1	1	1	2	2	2	2	2	2		<9.81	0	0	2	2	2	2	2	2	2	2			Etanercept	200	0			13	0.479	5.57
0	7	2	2	2	2	2	1	2	2		< 14	0	0	1	2	0	1	2	1	2	3	Tofacitinib				0			98	6.054	6.95
0	3	2	2	2	2	2	2	2	2	tcDMARDs "6"	<9.56	0	0	2	2	2	2	2	2	2	2			Golimumab	50	1	154	65	86	4.743	6.55
0	6	2	2	2	2	2	2	2	2		<9.5	0	0	1	1	2	2	2	2	2	3			Mabthera	2000	1	162	52	99	4.54	6.86
0	1	1	1	2	2	2	2	2	2		<14	0	0	2	2	2	2	2	1	2	2			Etanercept	200	1			43	0.313	6.59
1	7	1	2	2	2	1	2	2	1		<10.3	0	0	1	2	0	2	1	2	2	3	Tofacitinib				0			2	0.064	3
1	2	1	1	2	2	1	2	2	1		35.2	1	0	2	2	2	2	2	1	2	3			Adalimumab	80	1			13	2.216	5.12
0	7	1	2	2	2	2	2	2	2		274	1	0	1	2	0	2	2	2	2	3	Tofacitinib				0			20	0.634	5.35
0	3	1	2	2	2	2	1	2	2	tcDMARDs "6"	32.7	1	0	2	2	2	2	2	2	2	2			Golimumab	50	1			19	0.961	5.44
0	1	1	1	2	2	2	2	2	2		<14	0	0	2	2	2	2	2	2	2	2			Etanercept	200	0			34	0.03	5.25
0	3	2	2	2	2	2	2	2	2	tcDMARDs "6"	<14	0	0	2	2	2	2	2	2	2	2			Golimumab	50	0			36	1.906	5.23
0	3	2	2	2	2	2	2	2		tcDMARDs "6"	<10.7	0	0	2	2	2	2	2	2	2	2			Golimumab	50	0			37	1.42	5.39
1	1	1	1	2	1	2	2	2	2		<10.3	0	0	1	2	2	2	2	2	2	2			Etanercept	200	0			59	2.345	6.54
0	3	2	2	2	2	2	2	2	2	tcDMARDs "6"	<10.6	0	0	1	2	2	2	2	2	2	2			Golimumab	50	0	156	60	18	1.061	5.6
0	4	2	2	2	2	2	2	2	2	6	<14	0	0	2	2	2	2	1	2	2	3			Tocilizumab	480	0	162	63	31	2.828	7
1	2	1	1	2	1	2	2	2	1		<9.5	0	0	2	1	2	2	2	2	2	3			Adalimumab	80	0			98	0	6.49
0	7	2	2	2	1	2	2	2	2		<10.3	0	0	1	2	0	2	1	1	2	3	Tofacitinib				0			17	0.83	3.59
1	1	1	1	2	2	2	2	2	2		<9.5	0	0	2	2	2	2	2	2	2	2			Etanercept	200	0			79	3.88
0	6	1	2	2	1	2	2	2	2	6	32.9	1	0	1	2	2	2	1	2	2	3			Mabthera	2000	0	165	65	72	2.41	7.04
1	1	1	1	2	2	2	2	2	2		<9.81	0	0	2	2	2	2	2	2	2	2			Etanercept	100	0			114	4.57
0	7	1	2	2	2	2	2	2	2		33.5	1	0	2	2	0	2	1	2	2		Tofacitinib				0			14	0.004	3.92
1	5	1	1	2	2	2	2	2	2		<10.7	0	0	1	2	0	2	2	2	2	3			Abatacept (SC)	416.6	0			21		5.66
1	4	1	2	2	2	2	2	2	2	6	42.2	1	0	1	2	2	2	2	2	2	1			Tocilizumab	560	0	168	66	21	2.721	4.97
0	5	2	2	2	1	2	2	2	2		11.2	0	0	2	2	0	2	2	1	2	3			Abatacept (IV)	500	0			83	3.345	7.32
0	2	1	1	1	1	1	2	2	1		11.2	0	0	2	1	2	2	2	1	2	3			Adalimumab	80	1			24	0.048	3.37
0	5	1	1	2	2	2	2	2	2		<10.3	0	0	2	2	0	2	1	2	2	3			Abatacept (IV)	500	0			26	0.846	6.06
0	2	1	1	2	2	1	2	2	1		<10.3	0	0	2	2	2	2	2	1	2	3			Adalimumab	80	1			24	0.801	6.07
0	2	1	1	2	2	2	2	2	1		<9.5	0	0	2	2	2	2	2	2	2	3			Adalimumab	160	1			28	0.111	6.16
0	7	2	2	2	2		2	2			<9.69	0	0	2	2	0	2	2	1	2	3	Tofacitinib				0			49	7.508	7.19
0	4	2	2	2	2	2	2	2	2	6	<9.56	0	0	1	2	2	2	2	2	2	3			Tocilizumab	360	0	155	56	44	6.404	6.06
0	2	1	1	2	2	1	2	2	1		<9.56	0	0	2	2	2	2	2	2	2	3			Adalimumab	160	1			59	9.887	6.8
0	6	2	2	2	1	1	2	2	1		<10.3	0	0	2	2	2	2	1	2	2	3			Mabthera	1000	1	154	52	63	9.328	6.65
0	2	1	1	2	2	1	2	2	1	6	9.5	0	0	2	2	2	2	2	2	2	3			Adalimumab	80	0	163		21	0.22	6.67
1	7	2	2	2	2	2	2	2	2		<14	0	0	2	2	0	2	1	2	2	2	Tofacitinib				0			31	1.895	5.66
0	2	1	1	2	2	1	2	2	1		<14	0	0	2	2	2	2	1	2	2	3			Adalimumab	80	1			45	1.886	7.6
0	7	2	2	2	1	2	2	2	2		<10.3	0	0	2	2	0	2	2	1	1	3	Tofacitinib				0			5	0.103	3.86
0	2	1	1	2	1	1	2	2	1		45.1	1	0	2	2	2	2	2	2	2	3			Adalimumab	80	1			29	1.383	3.85
0	2	1	1	2	1	2	2	2	1		<9.56	0	0	2	2	2	2	2	2	2	3			Adalimumab	53.3	0			54	1.459	6.64
1	3	2	2	2	2	2	2	2	2	tcDMARDs "6"	<10.6	0	0	2	2	2	2	2	2	2	2			Golimumab	50	0			41	3.237	6.26
0	3	1	2	2	2	2	2	2	2	tcDMARDs "6"	44.9	1	0	2	2	2	2	2	2	2	2			Golimumab	50	0			53	1.961	5.41
1	4	2	2	2	2	2	2	2	2	6	<9.56	0	0	1	2	2	2	2	2	2	3			Tocilizumab	480	0	165	74	16	1.767	5.93
0	5	1	1	2	2	2	2	2	2		<9.75	0	0	2	2	0	2	2	2	2	3			Abatacept (IV)	583.3	0			41	1.354	6.21
0	7	1	2	2	2	2	2	2	2		18.3	1	0	2	2	0	1	2	1	2	3	Tofacitinib				0			49	0.263	7.19
0	4	2	2	2	1	2	2	2	2	6	<9.5	0	0	2	1	2	1	2	2	2	3			Tocilizumab	400	0	162	52	19	1.418	5.28
0	2	1	1	2	2	2	2	2	1		<9.56	0	0	2	2	2	2	2	2	2	3			Adalimumab	53.3	0			82	0.7676	7.62
0	2	1	1	2	2	1	2	2	1		<9.56	0	0	2	2	2	2	1	2	2	3			Adalimumab	53.3	1			82	7.676	7.62
0	2	1	1	2	2	2	2	2	1		<14	0	0	2	2	2	2	2	2	2	3			Adalimumab	66.6	0			27	0	6.35
1	1	1	1	2	2	2	2	2	2		<9.75	0	0	2	2	2	2	2	2	2	2			Etanercept	200	1			17	1.034	6.35
0	6	2	2	2	2	2	2	2	2		<9.5	0	0	1	2	2	2	2	2	2	3			Mabthera	2000	1	162	65	24	1.122	5.83
0	5	1	2	2	2	2	2	2	2		652.8	1	0	2	2	0	2	2	2	2	3			Abatacept (SC)	291.6	0
0	1	1	1	2	2	2	2	2	2		<10.3	0	0	2	2	2	1		1	2	2			Etanercept	200	1			39	1.9	7.04
1	1	1	1	2	2	2	2	2	2		<9.81	0	0	2	2	2	2	2	2	2	2			Etanercept	100	1			67	1.4
0	6	1	2	2	2	2	2	2	2	6	475.3	1	0	2	2	2	2	2	2	2	3			Mabthera	2000	0	163	53	6	0.008	2.63
0	4	1	2	2	2	2	2	2	2	6	475.3	1	0	2	2	2	1	2	2	2	3			Tocilizumab	400	1	162	51	58	3.258	6.65
0	2	1	1	1	1	1	2	2	1		<9.5	0	0	2	1	2	2	2	1	2	3			Adalimumab	80	1			24	0.033	3.53
1	1	1	1	2	1	2	2	2	2		<9.69	0	0	2	1	2	2	2	2	2	2			Etanercept	200	1			108	9.04	8.51
1	2	1	1	2	2	1	2	2	1	6	233	1	0	1	2	2	2	1	2	2	3			Adalimumab	80	0	171		27	0.459	5.91
0	6	1	2	2	1	2	2	2	2	6	98.4	1	0	2	2	2	2	1	2	2	3			Mabthera	2000	0	158.5	74.9	125	18.05	7.28
0	2	1	1	2	2	2	2	2	1		<9.5	0	0	2	2	2	1	2	2	2	3			Adalimumab	80	0			11	0	5.22
0	4	1	2	2	2	2	2	2	2	6	27.4	1	0	2	2	2	2	2	2	2	2			Tocilizumab	400	0	155	50	2	0.015	3.98
0	2	1	1	2	2	1	2	2	1		<9.5	0	0	2	2	2	2	2	1	2	3			Adalimumab	80	1			28		3.94
0	5	1	2	1	1	2	2	2	2		38.2	1	0	2	2	0	1	2	1	2	3			Abatacept (IV)	500	1			52	1.812	6.14
0	1	1	1	2	2	2	2	2	2		<9.44	0	0	2	2	2	2	2	2	2	2			Etanercept	200	0			49	1.24
1	5	1	2	2	2	2	2	2	2		46.5	1	0	2	2	0	2	2	2	2	3			Abatacept (IV)	750	0			31	1.769	5.44
0	4	2	2	2	1	2	2	2	2	6	<10.6	0	0	2	2	2	1	1	1	1	3			Tocilizumab	480	0	156	62	26	0.621	7.53
1	7	2	2	2	2	2	2	2	2		<9.56	0	0	2	2	0	2	2	2	2		Tofacitinib				0			13	0.311	1.94
1	5	2	2	2	2	2	2	2	2		<9.56	0	0	2	2	0	2	2	2	2	3			Abatacept (IV)	500	1			57	3.364	6.22
0	1	1	1	2	2	2	2	2	2		<10.9	0	0	2	2	2	2	2	2	2	2			Etanercept	200	0			101	12.924	6.83
0	1	1	1	2	2	2	2	2	2		<9.44	0	0	1	2	2	2	2	2	2	2			Etanercept	25	0			34	1.07
0	1	1	1	2	2	2	2	2	2		<10.3	0	0	2	2	2	1	2	2	2	2			Etanercept	100	1
1	5	1	1	2	2	1			1		166.7	1	0	2	2	0	1	2	2	2	3			Abatacept (SC)	500	1
1	1	1	1	2	2	2	2	2	2		<9.5	0	0	2	2	2	2	2	2	2	2			Etanercept	100	0
0	3	2	2	1	2	1	2	2	1	tcDMARDs "6"	<9.75	0	0	2	2	2	2	2	2	2	2			Golimumab	50	0			58	4.272	5.5
0	4	2	2	2	2	2	2	2	2	6	<9.44	0	0	2	2	2	1	1	2	2	3			Tocilizumab	800	0	158	85	68	1.377	6.18
0	2	1	1	2	2	1	2	2	1		<9.44	0	0	2	1	2	2	1	1	2	3			Adalimumab	80	1			74	2.562	4.36
0	5	2	1	2	1	2	2	1	2		<10.3	0	0	2	2	0	2	2	1	2	3			Abatacept (SC)	500	1
0	3	2	2	2	2	2	2	1	2	tcDMARDs "6"	<10.3	0	0	1	2	2	2	1	1	2	2			Golimumab	50	1			34	0.71	6.18
0	1	1	1	2	1	2	2	2	2		<10.3	0	0	2	2	2	2	2	1	2	2			Etanercept	200	1			43	1.16	6.34
1	1	1	1	2	2		2	2			<9.5	0	0	2	2	2	2	2	2	2	2			Etanercept	200	0			18	1.049	5.41
0	6	2	2	2	1	1	2	2	1		<8.69	0	0	2	2	2	2	2	1	2	3			Mabthera	2000	1	152	62	14	0.23	3.13
0	3	2	2	2	2	2	2	2	2	tcDMARDs "6"	13.3	0	0	2	2	2	2	1	2	2	2			Golimumab	50	1	166.8	66	103	3.66	6.67
0	4	2	2	2	2	2	2	2	2	6	13.31	0	0	2	2	2	2	2	2	2	3			Tocilizumab	480	1	165	62	31	0.053	3.44
0	7	2	2	2	2	2	2	2	2		<14	0	0	2	2	0	1	2	2	2	3	Tofacitinib				0			54	2.232	5.58
0	6	1	2	2	1	1	2	2	1		43.6	1	0	1	2	2	2	1	2	2	3			Mabthera	2000	1	152	46	65	2.28	5.87
0	6	1	2	2	1	2	2	2	2		112	1	0	2	2	1	2	2	1	2	3			Mabthera	2000	1	147	45	85	1.93	7.73
1	1	1	1	2	2	2	2	2	2		10.4	0	0	1	2	2	2	2	2	2	2			Etanercept	200	1			30	2.194	5.22
0	6	2	2	2	2	2	2	2	2	6	9.5	0	0	1	2	2	2	1	2	2	3			Mabthera	2000	0	162	38	53	3.425	7.02
0	5	1	1	2	2	2	2	2	2		28.3	1	0	1	2	0	1	1	2	2	3			Abatacept (IV)	416.6	0			120	3.378	7.27
0	4	2	2	2	2	2	2	2	2	6	42.2	1	0	2	2	2	2	2	2	2	3			Tocilizumab	480	0	153	58	22	0.917	5.32
0	6	1	2	2	2	2	2	2	2		42.2	1	0	2	2	2	2	2	1	2	3			Mabthera	2000	1	153	58	27	1.1	5.52
0	4	2	2	2	1	2	2	2	2	6	<10.7	0	0	1	2	2	2	1	1	2	3			Tocilizumab	480	0	158	58	31	0.535	5.62
0	6	2	2	2	2	2	2	2	2	6	<9.75	0	0	2	2	2	2	2	2	2	3			Mabthera	2000	0	156	65	77	2.72	6.06
0	1	1	1	1	2	2	2	2	2		<10.3	0	0	2	2	2	2	2	2	2	2			Etanercept	200	1			27	0.44
0	2	1	1	2	2	1	2	2	1		19.4	1	0	2	2	2	2	2	2	2	3			Adalimumab	53.3	1			11	0	3.03
0	2	1	1	2	1	1	2	2	1		<9.5	0	0	2	1	2	2	2	2	2	3			Adalimumab	66.6	1			11	0.035	3.29
0	5	1	1	2	1	2	2	2	2		57	1	0	2	2	0	1	2	1	2	3			Abatacept (IV)	500	0			44		6.55
0	1	1	1	2	2	2	2	2	2		<9.5	0	0	2	2	2	2	2	1	2	2			Etanercept	200	0
1	2	1	1	2	2	1	2	2	1	6	9.69	0	0	2	2	2	2	2	2	2	3			Adalimumab	80	0			25	2.63	7.18
1	1	1	1	2	1	1	1	2	1		307	1	0	1	1	2	2	2	1	2	2			Etanercept	200	1			39	0.24	6.82
0	6	2	2	2	1	2	2	2	2		<10.3	0	0	2	2	2	2	1	1	2	3			Mabthera	1000	1	148	43	31	0.307	4.98
0	2	1	1	2	1	1	2	2	1		<10.3	0	0	2	1	2	2	2	2	2	3			Adalimumab	80	1			27	0.321	27
0	5	2	1	2	2	2	2	1	2		<9.5	0	0	2	2	0	2	1	2	1	3			Abatacept (SC)	500	1			84	4.086	5.41
0	3	2	2	2	2	2	2	2	2	tcDMARDs "6"	<9.5	0	0	1	2	2	2	1	2	2	2			Golimumab	50	1	154	65	102	5.881	5.81
0	2	1	1	2	2	2	2	2	1		<9.56	0	0	2	2	2	2	2	2	2	3			Adalimumab	160	0			74	5.047	7.11
0	1	1	1	2	2	2	2	2	2		<9.69	0	0	2	2	2	2	2	2	2	2			Etanercept	200	1			22	0.2	5.94
1	6	2	2	2	2	2	2	2	2	6	19.7	1	0	2	2	1	2	2	2	2	2			Mabthera	2000	0	165	58	55	1.941	6.49
0	2	1	1	2	1	2	2	2	1		<9.5	0	0	2	2	2	2	2	2	2	3			Adalimumab	80	0			21	0.103	6.95
0	5	2	1	2	2	2	1	2	2		<14	0	0	2	2	0	2	2	1	2	3			Abatacept (IV)	500	0			5	1.017	4.68
0	1	1	1	2	2	2			2		<10.3	0	0	2	2	2	2	2	1	2	2			Etanercept	200	1
0	4	1	2	2	2	2	2	2	2	6	179.6	1	0	2	2	2	2	2	2	2	2			Tocilizumab	400	0	158	47	70	3.884	6.47
0	1	1	1	2	2	2	2	1	2		153.44	1	0	2	2	2	2	2	2	2	2			Etanercept	200	1			39	0.08	5.6
0	7	2	2	2	2		2	2			43.6	1	0	2	2	0	2	2	2	1		Tofacitinib				0			52	1.15	6.87
0	6	2	2	2	1	2	2	2	2		<9.5	0	0	2	2	2	2	2	1	2	3			Mabthera	2000	1	157.5	54.5	49	0.16	6.4
1	4	1	2	2	1	2	2	2	2	6	116	1	0	2	1	2	2	2	2	2	2			Tocilizumab	560	0	167	65	9	0.004	3.69
0	2	1	1	2	2	2	2	2	1		187	1	0	2	1	2	2	2	2	2	3			Adalimumab	160	0			85	0.09	7.35
0	5	1	1	2	1	2	2	2	2		30.3	1	0	1	2	0	2	1	1	2	3			Abatacept (IV)	750	0			4	0.018	2.37
0	4	1	2	2	2	2	2	2	2	6	30.3	1	0	1	2	2	1	1	2	2	3			Tocilizumab	560	1	156.5	76	34	1.11	4.71
0	1	1	1	2	1	2	2	2	2		30.3	1	0	1	2	2	2	2	2	2	2			Etanercept	200	1			35		5.84
0	4	1	1	2	2	2	2	2	2	6	43	1	0	2	2	2	2	1	2	2	3			Tocilizumab	400	1	158	57	62	2.235	5.68
0	7	1	1	2	2	2	2	2	2		155.1	1	0	1	2	0	2	1	1	2	3	Tofacitinib	2017-11-20			1
0	6	1	2	2	1	2	2	2	2	6	155.5	1	0	2	2	2	2	2	1	2	3			Mabthera	2000	0	148	55	109	6.127	6.49
0	2	1	1	2	1	1	2	2	1		17	1	0	2	2	2	2	2	1	2	3			Adalimumab	80	1			25	0.038	3.75
0	1	1	1	2	2						<9.5	0	0	2	2	2	2	2	2	2	2			Etanercept	100	1
1	1	1	1	2	2	2	2	2	2		<10.9	0	0	2	2	2	2	2	2	2	2			Etanercept	200	0			22	1.97	5.19
1	6	2	2	2	1	2	2	2	2		<9.5	0	0	2	2	2	2	1	1	2	3			Mabthera	2000	1	157	51	60	9.43	5.68
1	5	1	2	2	2	2	2	2	2		51.5	1	0	2	2	0	2	2	2	2	2			Abatacept (IV)	583.3	0			27	1.396	6.17
0	7	2	2	2	1	2	2	2	2		<9.5	0	0	2	2	0	2	2	2	2	2	Tofacitinib				0			38	1.399	6.95
0	2	1	1	2	2	1	2	2	1	6	10.3	0	0	1	2	2	2	2	1	2	3			Adalimumab	80	0			17	0.05	5.91
0	2	1	1	2	1	1	2	2	1		<10.3	0	0	2	1	2	2	1	1	2	3			Adalimumab	66.6	1			34	0.078	4.08
0	7	2	2	2	2	2	2	2	2		<14	0	0	2	2	0	2	1	1	2	3	Tofacitinib				0			28	1.013	6.34
0	1	1	1	2	2	2	2	2	2		31.5	1	0	1	2	2	2	2	2	2	1			Etanercept	200	0	158.4	50.7	30	3.355
0	3	1	1	2	2	2	2	2	2	tcDMARDs "6"	1853.7	1	0	2	2	2	2	2	2	2	2			Golimumab	50	1	158	52	79	5.747	6.86
0	7	1	1	2	2	2	2	2	2		1853.7	1	0	2	2	0	2	2	2	2	3	Tofacitinib	2017-03-01			1
0	6	1	2	2	1	2	2	2	2	6	312	1	0	2	2	2	2	2	2	2	3			Mabthera	2000	0	153.3	52.5	112	12.2	8.13
0	2	1	1	2	2	1	2	2	1	6	21.7	1	0	1	2	2	2	2	1	2	3			Adalimumab	80	0			61	0.55	7.63
0	2	1	1	2	2	2	1	2	1		591	1	0	2	2	2	2	1	2	2	3			Adalimumab	160	0			79	0.2384	6.91
0	6	1	2	2	1	2	2	2	2	6	230	1	0	2	1	2	2	1	2	2	3			Mabthera	2000	0	154	58	11	0.003	4.12
0	4	1	2	2	1	2	2	2	2	6	230	1	0	2	1	2	2	1	2	2	3			Tocilizumab	400	1	154	58	17	0.004	5.32
0	2	1	1	2	2	1	2	2	1	6	10.9	0	0	1	2	2	2	2	1	2	3			Adalimumab	80	1			72	0.65	6.49
0	5	2	2	1	2	2	2	2	2		<10.9	0	0	1	2	0	2	1	1	2	3			Abatacept (IV)	500	1			103	2.892	7.02
0	2	1	1	2	2	1	2	2	1		<109	0	0	2	2	2	1	1	1	2	3			Adalimumab	80	1			53	0.068	4.95
0	6	1	2	2	1	1	2	2	1	6	757	1	0	2	2	2	1	1	1	2	3			Mabthera	1000	0	152	65	40	4.38	5.62
0	1	1	1	2	2		2	2			<9.96	0	0	2	2	2	2	2	2	2	2			Etanercept	100	0			115	5.05
0	6	1	2	2	2	2	2	2	2	6	148	1	0	1	2	2	2	1	1	2	3			Mabthera	2000	0	162	68	127	6.68	7.15
0	3	1	1	2	2	2	2	2	2	tcDMARDs "6"	215.1	1	0	2	2	2	2	2	2	2	2			Golimumab	50	1			20	0.046	5.22
0	2	1	1	2	2	1	2	2	1		260.4	1	0	2	2	2	2	2	2	2	3			Adalimumab	160	1			36	5.799	7.2
0	6	2	2	2	1	1	2	2	1	6	<14	0	0	2	2	2	1	1	1	1	3			Mabthera	1000	0	158	55	60	0.384	6.67
0	2	1	1	2	2	1	2	2	1		88.8	1	0	2	2	2	2	2	1	2	3			Adalimumab	80	1			19	0.283	3.67
0	7	1	2	2	1	2	2	2	2		112	1	0	2	2	1	2	2	1	2	2	Tofacitinib				0			61	2.308	6.22
0	3	1	2	2	2	2	1	1	2	tcDMARDs "6"	637	1	0	1	2	2	2	2	1	2	2			Golimumab	50	1			104	0.859	6.49
0	1	1	1	2	2	2	2	2	2		<9.44	0	0	2	2	2	2	2	2	2	2			Etanercept	200	0			90	3.182	6.48
0	2	1	1	2	1	1	2	2	1		144.3	1	0	2	2	2	2	2	2	2	3			Adalimumab	80	1			49	4.503	6.77
0	4	2	1	2	2	2	2	2	2	6	<9.5	0	0	1	2	2	1	1	2	2	2			Tocilizumab	400	0	160	49.65	29	0.992	5.71
0	3	2	1	2	2	2	2	2	2	tcDMARDs "6"	<9.5	0	0	1	2	2	2	2	2	2	2			Golimumab	50	1			45	1.748	5.48
0	2	1	1	2	2	2	2	2	1		349	1	0	2	2	2	2	2	2	2	3			Adalimumab	80	1			42	3.543	6.25
0	6	1	2	1	2	2	2	2	2	6	32	1	0	2	2	2	2	1	2	2	3			Mabthera	2000	0	155.2	53.7	29	0.56	6.5
0	3	1	2	2	2	2	2	2	2	tcDMARDs "6"	80.3	1	0	2	2	2	2	2	2	2	2			Golimumab	50	1	166	72	47	0.161	6.93
0	2	1	1	2	2	2	2	2	1		23.1	1	0	2	2	2	2	2	2	2	3			Adalimumab	160	0			61	0.2664	6.62
0	7	1	2	2	2	2	2	2	2		240	1	0	1	2	0	2	1	1	2	2	Tofacitinib				0			46	1.626	7.09
0	5	1	1	2	1	2	2	2	2		347.3	1	0	2	2	0	2	2	2	2	3			Abatacept (IV)	416.6	0			15	0.258	5.34
0	7	1	2	1	1	2	2	1	2		347.8	1	0	2	2	1	1	2	1	2	3	Tofacitinib				0			34	1.193	6.13
0	2	1	1	1	1	2	2	1	1		77.6	1	0	2	1	2	2	2	2	2	3			Adalimumab	160	1			27	0.405	6.55
0	3	1	1	2	2	2	2	1	2	tcDMARDs "6"	152.2	1	0	1	2	2	2	1	2	2	2			Golimumab	50	1		50	56	0.133	5.18
0	4	1	1	2	1	1	2	2	1	6	279.7	1	0	2	2	2	2	2	2	2	3			Tocilizumab	360	0	155	44	46	2.227	5.83
0	6	1	2	2	2	2	2	2	2	6	343	1	0	2	2	2	1	2	2	2	2			Mabthera	2000	0	158	57	11	0.079	5.11
0	4	1	1	2	2	2	2	2	2	6	44.8	1	1	2	2	2	2	2	2	2	3			Tocilizumab	400	0	151.3	53	74	1.202	5.76
0	4	1	1	2	2	2	2	2	2	6	144.3	1	1	2	2	2	2	2	2	2	3			Tocilizumab	400	0	158	50	77	3.998	6.36
0	2	1	1	2	2	1	2	2	1		757	1	1	2	1	2	2	2	2	2	3			Adalimumab	33.3	1			51	1.399	4.14
0	4	1	2	1	1	2	2	2	2	6	23.8	1	1	1	2	2	1	1	1	2	3			Tocilizumab	400	1	150	56	40	0.597	5.74
0	6	1	1	2	1	2	2	2	2		359	1	1	1	2	2	2	2	2	2	3			Mabthera	2000	1	150	66	41	0.963	5.7
0	5	1	1	2	2	1	2	2	1		22.6	1	1	1	2	0	2	1	1	2	3			Abatacept (IV)	416.6	0			22	0.034	7.06
0	7	1	1	2	2	2	2	2	2		35.6	1	1	2	2	0	2	1	1	2	3	Tofacitinib	2017-10-24			1
0	3	1	1	2	2	2	2	2	2	tcDMARDs "6"	58.4	1	1	1	2	2	2	2	2	2	2			Golimumab	50	0			68	7.612	5.61
0	1	1	1	2	2	2	2	2	2		87.5	1	1	2	2	2	1	1	2	2	2			Etanercept	200	1			101	1.427	7.26
0	6	1	1	2	2	2	2	2	2	6	159.8	1	1	2	2	2	1	2	2	2	3			Mabthera	2000	0	165	58	60	2.75	6.59
0	4	1	1	2	1	1	1	2	1	6	46.8	1	1	2	2	2	2	2	2	2	3			Tocilizumab	400	0	158	47	32	1.353	4.04
0	4	1	1	2	1	2	2	2	2	6	32	1	1	1	1	2	1	2	1	2	3			Tocilizumab	200	1	149	52	39	0.939	5.45
1	4	1	1	2	2	2	2	2	2	6	84.1	1	1	2	2	2	2	2	1	2	2			Tocilizumab	680	0	175	86	34	1.515	5.7
0	7	1	1	2	2	2	2	2	2		232	1	1	2	2	0	2	1	1	2	2	Tofacitinib				0			37	2.935	6.23
0	6	1	1	2	2	2	2	2	2		232	1	1	2	2	2	2	2	2	2	3			Mabthera	2000	1	159	51	22	0.042	5.45
0	1	1	1	2	2	2	2	2	2		329	1	1	1	2	2	2	2	2	2	2			Etanercept	200	1			77	2.93	7.43
0	6	2	1	2	2	2	2	2	2		<9.5	0	1	2	2	2	2	2	1	2	3			Mabthera	2000	1	150	56.5	65	0.67	6.32
0	6	1	1	2	2	2	2	2	2		231	1	1	1	2	2	2	1	2	2	3			Mabthera	2000	1	151	50	36	0.3	5.27
0	1	1	1	2	2	2	2	2	2		145.4	1	1	2	2	2	2	2	2	2	2			Etanercept	200	0			40	0.972	5.56
0	6	2	1	2	2	2	2	2	2	6	9.51	0	1	2	2	2	2	2	2	2	3			Mabthera	2000	0	156	62	29	0.16	6.17
0	4	1	1	2	1	2	1	2	2	6	32.7	1	1	2	2	2	2	2	2	1	3			Tocilizumab	480	0	163.7	62	12	0.023	4.49
1	2	1	1	2	1	2	2	2	1		91.2	1	1	2	2	2	2	2	2	2	2			Adalimumab	80	0			51	0.04	6.04
0	2	1	1	2	2	2	2	2	1		915	1	1	2	2	2	2	2	2	2	3			Adalimumab	80	1			75	0	6.94
1	6	1	1	2	1	2	2	2	2	6	41.6	1	1	2	1	1	1	2	1	2	2			Mabthera	2000	0	163	63.5	31	1.243	3.77
0	2	1	1	2	2	2	2	2	1		97.1	1	1	2	1	2	2	2	2	2	3			Adalimumab	80	0			34	0	7.2
0	6	1	1	2	1	1	2		1	6	96.5	1	1	1	2	2	2	1	1	2	3			Mabthera	2000	0	150	60	29	1.81	6.2
0	6	1	1	2	1	2	2	2	2		72	1	1	1	2	2	2	2	2	2	3			Mabthera	2000	1	152	50	56	1.11	6.29
1	6	1	1	2	1	2	2	2	2		1440	1	1	2	1	2	2	2	1	2	2			Mabthera	1000	1	165	58	24	0.1	6
1	6	1	1	2	2	2	2	2	2	6	80	1	1	1	2	2	2	2	2		2			Mabthera	2000	0	170	65	7	0.67	4.23
0	6	1	1	1	1	2	2	2	2		20.2	1	1	1	2	2	2	2	1	2	1			Mabthera	2000	1	160	55	45		5.31
0	7	1	1	2	2	2	2	2	2		64.7	1	1	1	2	1	1	2	1	2	3	Tofacitinib	2016-05-24			1
0	3	1	1	2	2	2	2	2	2	tcDMARDs "6"	51.7	1	1	2	2	2	2	2	2	2	2			Golimumab	50	0	167	72	30	0.549	5.38
0	4	1	1	2	2	1	2	2	1	6	14.3	1	1	2	2	2	2	1	1	2	3			Tocilizumab	400	0	157	46.7	52	1.234	6.36
0	2	1	1	2	2	1	2	2	1		14.3	1	1	2	2	2	2	2	1	2	3			Adalimumab	80	1			34	3.236	7.32
0	3	1	1	2	2	2	2	2	2	tcDMARDs "6"	84.6	1	1	1	2	2	2	2	2	2	2			Golimumab	50	0			14	0.77	5.49
0	4	1	1	2	1	2	2	2	2	6	77.6	1	1	2	2	2	2	2	2	2	3			Tocilizumab	480	0	154	56.6	93	1.703	6.53
0	4	1	1	2	2	2	2	2	2	6	42.9	1	1	1	2	2	2	1	2	2	3			Tocilizumab	480	0	158	62	7	0.004	4.45
0	6	2	1	2	1	1	2	2	2		14.3	1	1	1	2	2	2	2	1	2	3			Mabthera	2000	1	158	56	81	1.765	6.65
0	2	1	1	2	2	1	2	2	1	6	40.3	1	1	2	2	2	2	2	2	2	3			Adalimumab	80	0			38	0.3	5.81
0	2	1	1	2	2	2	2	2	1		<9.5	0	1	2	2	2	2	2	2	2	3			Adalimumab	53.3	0			35	0.477	6.43
0	1	1	1	2	2	2	2	2	2		<9.5	0	1	2	2	2	2	2	1	2	2			Etanercept	200	1			35	0.477	6.43
1	2	1	1	2	2	1	2	2	1	6	9.56	0	1	2	2	2	2	2	2	2	3			Adalimumab	80	0			19	0.07	6.05
0	5	1	1	2	2	1	2	2	1		21.8	1	1	1	2	0	2	2	2	2	3			Abatacept (IV)	333.3	0			22	0.027	3.77
0	7	1	1	1	2		2	1			63.4	1	1	2	1	0	1	2	1	1	3	Tofacitinib				0			64	0.033	5.4
0	1	1	1	1	2	2	2	1	2		63.4	1	1	2	2	2	2	2	1	2	2			Etanercept	200	1			99	0.419	7.4
0	7	1	1	1	1	2	2	2	2		20.6	1	1	2	2	0	2	2	2	2		Tofacitinib				0			46		6.47
0	4	1	1	2	1	2	2	2	2	6	389	1	1	2	2	2	2	1	2	2	3			Tocilizumab	400	0	150	66	29	1.033	3.31
1	1	1	1	2	2	2	2	2	2		340	1	1	2	2	2	2	2	2	2	2			Etanercept	200	0			40	2.65	5.62
0	1	1	1	2	2	2	1	2	2		<9.5	0	1	2	2	2	2	2	1	2	2			Etanercept	200	1			44	3.707	6.25
0	5	2	2	2	2	1	1	1	1		<9.5	0	1	2	2	0	1	1	2	2	3			Abatacept (IV)	750	1			99	8.22	6.52
0	4	1	1	2	1	2	2	1	2	6	92.8	1	1	2	2	2	1	1	1	2	3			Tocilizumab	400	1	142	50	61	1.259	5.26
0	5	1	1	2	1	2	2	2	2		134	1	1	1	2	0	2	2	1	2	3			Abatacept (IV)	750	1			25	1.003	5.95
0	1	1	1	2	2	2	2	1	2		<9.5	0	1	1	2	2	2	2	1	2	2			Etanercept	175	0			7	0.008
0	6	1	1	1	1	2	2	1	2		957	1	1	1	1	2	2	2	1	2	3			Mabthera	2000	1	162	80	12	0.08	5
0	7	2	1	2	2	2	2	1	2		<9.5	0	1	2	1	0	2	2	1	2	3	Tofacitinib	2016-08-12			1
0	4	1	1	2	2	1	2	2	2	6	18.5	1	1	2	2	2	2	2	2	2	3			Tocilizumab	480	0	158	69	51	1.27	5.97
1	2	1	1	2	2	1	2	2	1		18.5	1	1	2	2	2	2	2	1	2	3			Adalimumab	80	1			16	0.116	3.55
0	2	1	1	2	2	1	2	2	1		304	1	1	2	2	2	2	1	2	2	3			Adalimumab	53.3	1			22	0.006	3.66
0	2	1	1	2	2	1	1	2	1		82.4	1	1	2	2	2	2	2	1	2	3			Adalimumab	66.6	1			12	0.077	3.35
0	4	1	1	2	1	2	1	2	2	6	<9.5	0	1	2	2	2	1	1	1	2	3			Tocilizumab	560	0	165	71	21	2.7	3.52
0	7	1	1	2	2	2	2	1	2		318	1	1	1	2	0	2	1	1	2	3	Tofacitinib				0			2	0.249	3.66
0	2	1	2	2	2	2	2	2	1		<14	0	1	2	2	2	2	1	2	2	3			Adalimumab	120	0			28	0.147	5.69
0	5	1	1	2	2	2	2	1	2		84.2	1	1	2	2	0	2	2	1	2	3			Abatacept (SC)	500	0			40	5.956	6.41
1	7	1	1	2	2	1	2	2	1		730	1	1	2	2	0	2		2	2		Tofacitinib				0			8	0.986	5.06
1	6	1	1	2	2	1	2	2	2		730	1	1	1	1	2	2	2	1	2	1			Mabthera	2000	1	165	67	73	1.24	5.58
0	2	1	1	2	1	1	2	2	1		90.3	1	1	2	2	2	2	1	1	2	3			Adalimumab	80	1			80	0.734	4.46
1	5	1	1	2	1	2	1	2	2		36.6	1	1	2	2	0	2	2	2	2				Abatacept (IV)	500	0			55	8.007	6.16
0	1	1	1	2	2	2	2	2	2		51.5	1	1	2	2	2	2	2	1	2	2			Etanercept	200	1			39	0.58	7.39
1	4	1	1	2	2	2	1	2	2	6	245	1	1	1	2	2	2	2	2	2	1			Tocilizumab	600	0	170	71	108	2.537	7.31
0	7	1	1	2	2	2	2	2	2		15.5	1	1	2	2	0	2	2	2	2	2	Tofacitinib				0			53		6.11
0	1	1	1	2	2	2	2	2	2		15.5	1	1	2	2	2	2	2	2	2	2			Etanercept	200	1			100
0	1	1	1	2	2	1	2	2	1		965	1	1	2	2	2	2	2	1	2	2			Etanercept	200	1			39	0.11	5.27
0	2	1	1	2	2	1	2	2	1	6	10.3	0	1	1	2	2	2	2	2	2	3			Adalimumab	80	0			15	0.74	6.29
0	2	1	1	2	2	2	2	2	1		<9.69	0	1	2	1	2	2	2	1	2	3			Adalimumab	80	0			20	0	6.66
0	4	2	2	2	2	2	2	2	2	6	33.5	1	1	2	2	2	2	2	2	2	3			Tocilizumab	480	0	162	58	29	3.945	5.66
0	3	1	1	2	2	2	2	2	2	tcDMARDs "6"	33.5	1	1	2	2	2	2	2	2	2	2			Golimumab	50	1			22	3.480	5.38
0	6	1	1	2	2	2	2	2	2	6	160	1	1	2	2	2	2	1	1	2	3			Mabthera	2000	0	165	48	13	0.08	3.5
1	6	1	1	2	1	2	2	2	2	6	77.6	1	1	2	2	2	1	2	2	2	1			Mabthera	2000	0	170	76	5	0.013	4.16
1	4	1	1	2	1	2	2	2	2	6	77.6	1	1	2	2	2	1	2	2	2	1			Tocilizumab	600	1	172	75	30	2.335	5.77
0	2	1	1	2	2	1	2	2	1		30	1	1	2	2	2	2	2	2	2	3			Adalimumab	80	1			33	1.082	6.88
0	4	1	1	2	2	2	2	2	2	6	51.4	1	1	2	2	2	1	1	2	2	3			Tocilizumab	400	0	156	53.6	21	0.615	5.9
0	7	1	1	2	2	2	1	2	2		57.1	1	1	1	2	0	2	2	2	2	3	Tofacitinib				0			100	7.094	6.52
0	2	1	1	2	2	1	2	2	1		397	1	1	2	2	2	2	2	1	2	3			Adalimumab	80	1			49		4.65
0	6	1	1	2	2	2	2	2	2		22.2	1	1	1	2	2	2	2	1	2	3			Mabthera	2000	1	152	50	18	0.22	4.75
0	6	1	1	1	1	2	2	1	2	6	143	1	1	2	2	2	1	1	2	2	3			Mabthera	2000	0	152	55	83	0.15	7.32
0	2	1	1	2	2	1	2	1	1		143	1	1	2	2	2	2	2	2	2	3			Adalimumab	80	1			99	2.659	5.05
0	6	1	1	2	2	2	2	2	2		19.8	1	1	1	2	2	2	1	1	2	3			Mabthera	2000	1	158	44.2	38	0.718	6.45
1	2	1	1	2	2	2	2	2	1		36.4	1	1	2	2	2	2	2	2	2	3			Adalimumab	160	0			41	3.144	6.28
0	6	1	1	2	2	2	2	2	2	6	220	1	1	2	2	2	2	2	1	2	3			Mabthera	2000	0	152	65	43	1.059	5.97
0	2	1	1	1	1	1	2	2	1		<10.6	0	1	2	2	2	2	2	2	2	3			Adalimumab	160	1			62	7.425	7.4
0	2	1	1	2	2	1	2	2	1	6	139	1	1	1	2	2	2	2	1	2	3			Adalimumab	80	0			61	1.76	6.99
0	6	2	1	2	2	2	2	2	2	6	<10.3	0	1	1	2	2	2	2	1	2	3			Mabthera	2000	0	155	60	31	0.2	5.61
0	1	1	1	2	2	2	2		2		33.5	1	1	1	2	2	2	2	2	2	2			Etanercept	200	1			40	0.08	5.72
1	4	1	1	2	2	2	2	2	2	6	42.8	1	1	2	2	2	2	2	2	2	1			Tocilizumab	480	0	172.5	66.3	33	0.364	5.6
1	4	1	1	2	2	2	2	2	2	6	50.5	1	1	2	2	2	2	2	2	2	2			Tocilizumab	480	0	171	60	2	1.249	4.56
1	1	1	1	2	2	2	2	2	2		50.5	1	1	2	2	2	2	2	2	2	2			Etanercept	200	1			3	5.39	5.39
0	6	1	1	2	1	1	1	2	1	6	64.9	1	1	2	1	2	2	1	2	2	3			Mabthera	2000	0	153	49	100	0.4	6.41
0	2	1	1	2	2	2	2	2	1		<10.7	0	1	2	2	2	1	2	2	2	3			Adalimumab	160	0			43	1.002	5.61
0	2	1	1	2	2	1	2	2	1	6	10.3	0	1	1	2	2	2	2	1	2	3			Adalimumab	80	0	151		21	0.23	6.95
0	2	1	1	2	1	1	2	2	1		<10.3	0	1	2	2	2	2	1	2	2	3			Adalimumab	66.6	1			28	0.544	3.47
0	1	1	1	2	2	2	2	2	2		159	1	1	2	2	2	2	2	1	2	2			Etanercept	200	1			39	0.23	6.88
0	1	1	1	2	2	2	2	2	2		83.3	1	1	2	2	2	2	2	2	2	2			Etanercept	200	0			101	4.904	7.09
0	6	1	2	2	2	2	2	2	2		148	1	1	2	2	2	2	1	2	2	3			Mabthera	2000	1	143	43	47	2.03	6.05
0	2	1	1	2	2	2	2	2	1		167	1	1	2	2	2	2	2	2	2	3			Adalimumab	160	1			39	0.451	6.73
0	6	1	1	2	1	2	2	2	2	6	33.6	1	1	2	2	2	2	1	2	2	3			Mabthera	2000	0	157	64.5	30	0.07	5.57
0	4	1	1	2	2	2	2	2	2	6	306	1	1	2	2	1	2	1	1	2	3			Tocilizumab	400	1	168	41	66	2.331	6.17
0	4	1	1	2	2	2	2	2	2	6	68.5	1	1	2	2	2	2	2	2	2	3			Tocilizumab	480	0	166	65	37	1.596	5.69
0	6	1	1	2	1	2	2	2	2		75.1	1	1	1	2	2	2	1	1	2	3			Mabthera	2000	1	165	54	72	3.06	4.2
0	2	1	1	2	2	2	2	2	1		156	1	1	2	2	2	2	2	2	2	3			Adalimumab	160	0			19	1.415	5.61
1	2	1	1	2	1	2	2	2	1		40.2	1	1	2	2	2	1	2	2	2	3			Adalimumab	80	0			70	1.64	6.55
0	1	1	1	2	2	2	2	2	2		51.6	1	1	1	2	2	2	2	2	2	2			Etanercept	200	1			34	1.185	5.26
0	2	1	1	2	1	1	2	2	1	6	129	1	1	1	2	2	2	2	2	2	3			Adalimumab	80	0			38	0.11	5.12
0	1	1	1	2	2	2	2	2	2		44.6	1	1	2	2	2	2	2	1	2	2			Etanercept	200	1			49	0.512	5.49
0	6	1	1	2	2	2	2	2	2	6	49.3	1	1	1	2	2	2	2	2	2	3			Mabthera	2000	0	165	46	25	1.81	5.58
1	3	1	1	2	2	2	2	2	2	tcDMARDs "6"	320.3	1	1	2	2	2	2	2	2	2	2			Golimumab	50	0	160	70	26	0.473	5.57
0	6	1	1	2	2	2	2	2	2		31.3	1	1	1	2	2	2	2	1	2	3			Mabthera	1000	1	156	65	22	0.08	4.89
0	7	1	1	2	2	2	2	2	2		250.5	1	1	1	2	0	2	2	1	2	2	Tofacitinib				0			39	3.467	5.69
0	4	1	1	2	2	2	2	2	2	6	75.1	1	1	2	2	2	1	1	2	2	3			Tocilizumab	400	0	165	54	55	3.991	5.83
0	5	1	1	2	2	2	1	2	2		138	1	1	2	2	0	2	2	2	2	3			Abatacept (IV)	500	0			58	1.766	6.95
1	6	1	1	1	1	1	2	2	1		256	1	1	2	2	2	1	2	1	2	1			Mabthera	2000	1	165	65	17	0.09	5.31
0	6	1	1	2	1	2	2	2	2		4190	1	1	1	2	2	2	2	1	2	3			Mabthera	2000	1	158	60	73	2.67	7.01
0	1	1	1	2	2	2	2	2	2		18.6	1	1	2	2	2	2	2	1	2	2			Etanercept	200	0			47	0.35	6.8
0	2	1	1	1	2	1	2	2	1		<14	0	1	2	2	2	2	1	2	2	3			Adalimumab	80	1			105	3.75	4.89
0	6	1	1	2	2		2	2			78.4	1	1	2	2	2	2	2	1	2	3			Mabthera	2000	1			116	6.19	6.7
0	6	2	1	2	2	2	2	2	2		<9.5	0	1	2	2	1	2	2	2	2	3			Mabthera	2000	1	162	57.5	20	0.08	5.22
0	2	1	1	2	2	1	2	2	1		<9.5	0	1	2	2	2	2	2	2	2	3			Adalimumab	160	1			61	3.684	6.37
0	5	1	1	2	1	2	2	1	2		157.2	1	1	2	2	0	1	2	1	2	3			Abatacept (SC)	500	1
1	5	1	1	1	2	1	2	2	2		38.9	1	1	1	1	0	2	2	2	2	1			Abatacept (IV)	666.6	0			27	0.313	5.48
1	6	1	1	2	1	1	2	2	1		38.9	1	1	2	2	2	2	2	2	2	1			Mabthera	2000	1	168	70	35	1.56	5.4
1	2	1	1	2	2	1	2	2	1		38.9	1	1	2	1	2	2	2	2	2	3			Adalimumab	80	1			11	0.098	3.68
0	4	2	1	2	2	2	2	2	2	6	<10.3	0	1	1	2	2	2	2	2	2	3			Tocilizumab	280	0	166	65	78	4.918	6.49
0	2	1	1	2	2	1	2	2	1		<10.3	0	1	2	2	2	2	2	1	2	3			Adalimumab	80	1			25	0.34	5.23
0	6	2	1	1	1	2	2	2	2		12.5	0	1	2	2	2	2	1	1	2	3			Mabthera	1000	1	148	45	47	1.97	5.63
0	2	1	1	2	2	1	2	2	1		33.7	1	1	2	2	2	2	2	2	2	3			Adalimumab	80	1			20	12	6.56
0	3	1	1	2	2	2	2	2	2	tcDMARDs "6"	35.6	1	1	2	2	2	2	2	1	2	2			Golimumab	50	0			91	4.005	5.82
1	6	1	1	2	1	1	2	2	1	6	131.6	1	1	2	1	2	1	2	1	2	2			Mabthera	2000	0	160	66.2	85	6.302	6.47
1	2	1	1	2	2	2	2	2	1		261	1	1	2	2	2	2	2	2	2	3			Adalimumab	160	0			24	3.491	6.14
0	6	1	1	2	2		2	2			122	1	1	1	2	2	2	2	2	2	3			Mabthera	2000	1	143	73	74	2.34	5.23
0	1	1	1	2	2	2	2	2	2		113	1	1	2	2	2	2	1	1	2	2			Etanercept	200	1
0	2	1	1	2	2	2	2	2	1		333	1	1	2	2	2	2	1	1	2	3			Adalimumab	160	0			73	1.991	6.02
0	5	1	1	2	2	2	2	1	2		40.2	1	1	1	2	0	2	1	2	2	3			Abatacept (IV)	583.3	0			31	0.316	6.04
0	1	1	1	2	2	2	2	2	2		766	1	1	1	2	2	2	2	2	2	2			Etanercept	200	0			69	2.879	6.79
0	2	1	1	2	2	2	2	2	1		18.6	1	1	2	2	2	2	2	1	2	3			Adalimumab	160	0			64	0	7.31
0	2	1	1	2	2	2	2	2	1		139	1	1	2	2	2	2	1	2	2	3			Adalimumab	80	0			38	1.26	5.39
0	2	1	1	2	2	2	2	2	1		560.7	1	1	2	2	2	2	2	2	2	3			Adalimumab	66.6	0			20	1.155	3.87
0	2	1	1	2	2	2	2	2	1		91.6	1	1	2	2	2	2	2	2	2	3			Adalimumab	160	0			26	0.99	6.52
1	6	1	1	2	2	2	2	2	2	6	2680	1	1	2	2	2	2	2	2	2	1			Mabthera	2000	0	162	83	63	2.543	6.24
0	4	1	1	2	1	2	1	2	2	6	42.4	1	1	1	2	2	1	1	2	2	3			Tocilizumab	600	0	161	72	75	0.07	6.89
0	1	1	1	2	2	2	2	2	2		1820	1	1	1	2	2	2	2	2	2	2			Etanercept	200	0			72	1.07	8.06
0	2	1	1	2	1	2	1	2	1		430	1	1	2	1	2	2	1	2	2	3			Adalimumab	80	0			19	0.2	6.41
0	6	1	1	2	1	2	2	2	2		40.2	1	1	2	2	2	2	2	1	2	3			Mabthera	2000	1	161	64	34	1.14	3.68
0	4	2	1	2	1	2	2	2	2	6	<14	0	1	1	2	2	2	1	2	2	3			Tocilizumab	560	0	150	66	2	0.081	3.45
0	6	1	1	2	2	2	2	2	2	6	485	1	1	1	2	2	1	2	2	2	3			Mabthera	2000	0	149	53.5	74	1.87	6.54
0	1	1	1	2	2	2	2	2	2		<9.56	0	1	2	2	2	2	2	2	2	2			Etanercept	200	1			18	0.216	5.15
0	3	1	1	2	2	2	2	2	2	tcDMARDs "6"	474.9	1	1	2	2	2	2	2	1	2	2			Golimumab	50	0	148	47	41	0.963	5.97
0	1	1	1	2	2	2	1	2	2		<14	0	1	2	2	2	2	2	2	2	2			Etanercept	200	0
0	2	1	1	2	2	2	2	2	1		180	1	1	2	2	2	2	1	2	2	3			Adalimumab	160	0			25	0	6.56
0	2	1	1	2	2	1	2	2	1		68.3	1	1	2	2	2	2	2	2	2	3			Adalimumab	80	1			15	1.388	3.5
0	4	1	1	2	2	2	2	2	2	6	<10.3	0	1	1	2	2	2	2	2	2	3			Tocilizumab	480	0	165	55	31	1.868	5.76
0	6	2	1	2	1	2	2	2	2	6	<14	0	1	2	1	2	2	1	1	2	3			Mabthera	2000	0	162	56	25	0.07	5.65
0	1	1	1	2	2	2	2	2	2		18.9	1	1	2	2	2	2	2	2	2	2			Etanercept	200	0			48	0.851	6.51
0	4	2	1	2	1	1	2	2	1	6	<14	0	1	2	2	2	1	1	1	2	3			Tocilizumab	400	1	148	45	30	1.288	6.16
0	4	1	2	2	2	2	2	2	2	6	1166.2	1	1	2	2	2	2	2	2	2	3			Tocilizumab	400	1	152	46	25	0.306	6.28
0	2	1	1	2	2	2	2	2	1		1390	1	1	2	2	2	2	2	2	2	3			Adalimumab	80	0			47	0	6.24
1	5	1	1	2	1	2	1	2	2		671	1	1	2	2	1	1	1	1	2	3			Abatacept (IV)	750	1			57	0.354	6.63
0	6	1	1	1	1	2	2	1	2		159	1	1	1	1	2	2	2	1	2	3			Mabthera	2000	1	141	55	75	2.353	6.73
0	1	1	1	2	2	2	2	1	2		159	1	1	2	2	2	2	2	1	2	2			Etanercept	200	1			41	1.49	5.64
0	4	1	1	2	2	2	2	2	2	6	25.3	1	1	2	2	2	2	2	1	2	3			Tocilizumab	400	0	146	45	31	0.149	4.5
0	1	1	1	2	1	2	2	2	2		<9.5	0	1	2	1	2	2	2	1	2	2			Etanercept	200	1
0	2	1	1	2	2	1	2	2	1		469	1	1	2	2	2	2	2	2	2	3			Adalimumab	80	1			35	0.393	4.1
0	2	1	1	2	2	1	2	2	1	6	469	1	1	1	2	2	2	2	2	2	3			Adalimumab	80	1			70	2.98	6.09
0	4	1	1	2	1	2	1	2	2	6	68.3	1	1	2	2	2	1	2	1	2	3			Tocilizumab	400	0	145	47	37	0.798	5.57
0	6	1	1	2	1	2	1	2	2		68.3	1	1	2	2	2	2	2	1	2	3			Mabthera	2000	1	145	47	46	11.9	5.39
0	4	1	1	2	2	2	2	1	2	6	147.1	1	1	2	2	2	2	2	2	2	3			Tocilizumab	400	0	152	46	62	1.147	6.78
1	1	1	1	2	2	2	2	2	2		135	1	1	1	2	2	2	2	1	2	2			Etanercept	200	0			43	4.383	6.02
0	4	1	1	2	1	2	1	2	2	6	173	1	1	1	2	2	2	2	2	2	3			Tocilizumab	480	0	165	64	78	8.623	6.64
0	2	1	1	2	1	1	1	2	1		173	1	1	2	2	2	2	2	2	2	3			Adalimumab	80	1			78	4.709	78
0	5	1	1	2	2	2	2	2	2		21.6	1	1	1	2	0	2	2	2	2	3			Abatacept (IV)	750	1			28	1.205	6.17
0	2	1	1	2	1	1	2	2	1	6	10.3	0	1	2	2	2	2	2	1	1	3			Adalimumab	80	0			16	0.05	6.55
0	4	1	1	2	1	2	2	2	2	6	72.9	1	1	1	2	2	1	1	1	2	3			Tocilizumab	400	0	142.8	43	12	0.01	5.53
0	6	1	1	2	1	2	2	2	2		49.3	1	1	1	2	2	2	1	1	2	3			Mabthera	2000	1	142.8	43	21	0.008	6.01
0	4	1	1	2	2	2	2	2	2	6	167	1	1	2	2	2	2	2	1	2	3			Tocilizumab	480	0	165	55	68	3.153	6
0	3	1	1	2	2	2	2	2	2	tcDMARDs "6"	345.3	1	1	2	2	2	2	2	2	2	2			Golimumab	50	0	166	67	92	9.914	5.89
0	4	1	1	2	2	2	2	2	2	6	4.0	0	1	2	2	2	2	2	2	2	3			Tocilizumab	480	0	150	57	23	0.304	5.51
1	3	1	1	2	2	1	2	2	1	tcDMARDs "6"	256	1	1	2	2	2	2	2	1	2	2			Golimumab	50	1	165	66	37	5.346	5.76
0	5	1	1	2	1	2	2	1	2		232	1	1	2	1	0	1	1	1	2	3			Abatacept (IV)	750	1			4	0.004	4.32
0	1	1	1	2	2	2	2	2			24.5	1	1	2	2	2	2	2	2	2	2			Etanercept		0
0	3	1	1	2	2	2	2	2	2	tcDMARDs "6"	35.2	1	1	2	2	2	2	2	2	2	2			Golimumab	50	0	169	60	100	0.32	6.07
0	2	1	1	2	1	2	2	2	1		<14	0	1	2	2	2	2	1	2	2	3			Adalimumab	160	0			105	6.393	7.31
0	6	1	1	2	2	2	2	2	2		347	1	1	2	2	2	2	2	2	1	3			Mabthera	2000	1	165	85	102	7.213	6.87
0	1	1	1	2	2	2	2	2	2		347	1	1	2	2	2	2	2	2	2	2			Etanercept	200	1			108	2.96	7.39
0	7	1	1	2	2	2	2	2	2		347	1	1	2	2	0	2	2	2	2	3	Tofacitinib	2016-07-22			1
0	4	1	1	2	2	2	2	2	2	6	49.3	1	1	2	2	2	2	2	2	2	3			Tocilizumab	680	0	166	82	3	0.301	3.4
0	2	1	1	2	2	1	2	2	1	6	9.5	0	1	2	2	2	2	1	1	2	3			Adalimumab	80	0			21	1.08	6.22
0	1	1	1	2	1	2	2	2	2		616.6	1	1	2	2	2	2	2	2	2	1			Etanercept	200	0			35	1.535
0	6	1	1	2	1	2	2	2	2	6	651.7	1	1	1	2	2	2	2	1	2	3			Mabthera	2000	0	150	65	83	3.472	6.71
1	5	1	1	2	1	2	1	2	2		18	1	1	2	2	0	1	2	2	2	3			Abatacept (IV)	750	0			57	3.224	6.07
0	2	1	1	2	1	2	2	2	1		1055.4	1	1	2	2	2	2	2	2	2	3			Adalimumab	160	0			31	0.569	6.62
0	4	1	1	2	2	2	2	2	2	6	63	1	1	2	2	2	2	1	2	2	3			Tocilizumab	400	0	160	42	85	3.213	6.33
0	2	1	1	2	2	1	2	2	1	6	10.3	0	1	1	2	2	2	2	1	2	3			Adalimumab	80	0			90	1.37	7.95
0	1	1	1	2	1		2	1			67.6	1	1	2	2	2	2	2	1	2	2			Etanercept	200	0			47	0.07	7.27
0	2	1	1	2	2	2	1	2	1		44.8	1	1	2	2	2	2	1	2	2	3			Adalimumab	160	0			16	1.749	6.81
0	7	1	1	2	2	2	2	2	2		34.3	1	1	1	2	0	2	1	1	2	3	Tofacitinib				0			25	1.678	5.74
0	6	2	1	2	2	2	2	2	2	6	<14	0	1	2	2	2	2	2	2	2	3			Mabthera	2000	0	166	75	24	1.21	7.49
1	1	1	1	2	2	2	2	2	2		<14	0	1	1	2	2	2	2	2	2	2			Etanercept	200	0			25	0.877	5.41
0	5	1	1	2	1	2	2	2	2		248.5	1	1	2	2	0	2	2	2	2	3			Abatacept (IV)	500	0			32	1.51	5.46
0	6	1	1	1	1	2	2	2	2	6	749	1	1	1	1	2	1	1	1	2	3			Mabthera	2000	0	155	54	51	0.5	5.6
0	2	1	1	2	2	2	2	2	1		44.5	1	1	2	2	2	2	1	2	2	3			Adalimumab	160	0			65	0.654	6.93
0	4	1	1	2	1	2	2	2	2	6	33.6	1	1	2	2	2	2	2	1	2	3			Tocilizumab	400	0	150	53	7	0.007	3.31
0	7	1	1	2	2	2	2	2	2		625	1	1	1	2	0	2	2	2	2		Tofacitinib				0			53	3.046	4.65
0	6	1	1	2	2	2	2	2	2		625	1	1	1	2	2	2	2	2	2	3			Mabthera	1000	1	150	42	36	2.041	5.71
0	3	1	1	2	2	2	2	2	2	tcDMARDs "6"	652	1	1	2	2	2	2	2	2	2	2			Golimumab	50	1			40	0.961	5.91
1	5	1	1	2	2	2	2	2	2		491.8	1	1	2	2	0	2	2	2	2				Abatacept (SC)	500	0			12	1.539	3.79
0	7	1	1	2	1	2	2	2	2		17.6	1	1	2	2	0	2	2	1	2	3	Tofacitinib				0
0	2	1	1	2	2	2	2	2	1		1044.3	1	1	2	2	2	1	2	2	2	3			Adalimumab	160	0			65	7.512	6.91
0	2	1	1	2	2	2	2	2	1		<14	0	1	2	2	2	2	2	2	2	3			Adalimumab	160	0			36	0.0142	6.9
0	1	1	1	2	1	2	2	2	2		28.9	1	1	1	2	2		2	2	2	2			Etanercept	200	0			27	0.845	5.15
0	2	1	1	2	1	1	2	2	1	6	21.6	1	1	2	2	2	2	2	1	2	3			Adalimumab	80	0			45	1.08	7.11
1	7	1	2	2	2	2	2	2	2		142.7	1	1	2	2	0	2	1	2	2	2	Tofacitinib				0			28	0.553	6.14
1	5	1	1	1	1	2	2	2	2		509	1	1	2	2	0	2	1	1	2	3			Abatacept (IV)	750	1			69	1.243	5.72
0	1	1	1	1	2	2	2	2	2		19.3	1	1	2	2	2	2	2	2	2	2			Etanercept	200	0			45	0.641	6.11
0	6	1	1	2	1	2	2	2	2	6	922.8	1	1	2	2	2	1	1	1	2	3			Mabthera	2000	0	158	56.5	61	4.81	6.59
0	1	1	1	2	2	2	2	2	2		549	1	1	2	2	2	2	2	2	2	2			Etanercept	200	0
0	4	1	1	2	1	2	2	2	2	6	114	1	1	2	2	2	1	1	2	2	3			Tocilizumab	440	0	155.7	56.3	61	1.529	6.43
0	6	1	1	2	2	2	2	2	2		515	1	1	2	2	2	2	2	1	2	3			Mabthera	2000	1			39	0.208	6
0	4	1	1	1	1	2	2	2	2	6	1040	1	1	2	2	2	1	2	1	2	3			Tocilizumab	400	0	150	58	75	8.261	6.95
0	1	1	1	2	2	1	2	2	1		584	1	1	1	2	2	2	2	1	2	2			Etanercept	200	1			37	4.3	6.58
0	6	1	2	2	2	1	2	2	1		216	1	1	2	2	2	2	2	2	2	3			Mabthera	1000	1	164.9	69.9	24	0.199	5.68
0	1	1	1	2	2	2	2	2	2		11.5	0	1	2	2	2	2	1	1					Etanercept	200	0			64	0.812	7.01
0	7	1	1	2	1	2	2	2	2		81.6	1	1	1	2	0	1	2	1	2	3	Tofacitinib				0			53	1.219	6.53
0	7	2	1	2	1	1	2	2	1		83.3	1	1	2	1	0	1	1	1	2	3	Tofacitinib				0			29	0.82	5.44
0	6	1	1	2	1	2	2	2	2	6	274	1	1	2	2	2	2	1	2	2	3			Mabthera	2000	0	160	62	116	6.728	7.37
0	1	1	1	2	1	2	2	2	2		375	1	1	2	2	2	1	2	1	2	2			Etanercept	200	1			112	3.21
0	2	1	1	1	1	1	2	2	1		82.1	1	1	2	1	2	2	1	2	2	3			Adalimumab	160	1			36	2.321	7.2
0	6	1	1	2	2	2	2	2	2	6	94.4	1	1	2	2	2	2	2	1	2	3			Mabthera	2000	0	160	62	58	2.418	6.3
1	1	1	1	2	2	2	2	2	2		22.8	1	1	1	2	2	2	2	2	2	2			Etanercept	200	1			30	2.161	5.5
1	7	1	1	1	1	2	2	2	2		232.8	1	1	2	2	0	2	2	2	2	1	Tofacitinib				0			89	4.019	6.46
0	2	1	1	2	2	2	2	2	1		668	1	1	2	2	2	1	2	2	2	3			Adalimumab	160	0			41	1.826	6.03
0	2	1	1	2	2	1	2	2	1		113	1	1	2	2	2	2	2	1	2	3			Adalimumab	66.6	1			25		3.75
1	3	1	1	2	2	2	2	2	2	tcDMARDs "6"	74.2	1	1	2	2	2	2	2	2	2	2			Golimumab	50	0	170	65	64	5.37	6.15
0	7	1	1	2	2	2	2	2	2		279.2	1	1	1	2	0	2	1	2	2	3	Tofacitinib	2017-10-30			1
0	5	1	1	2	2	2	1	2	2		65.6	1	1	1	2	0	2	2	2	2	3			Abatacept (IV)	583.3	0			40	0.554	6.18
0	2	1	1	2	2	2	2	2	1		<9.5	0	1	2	2	2	2	2	2	2	3			Adalimumab	160	0			35	0.795	5.58
0	1	1	1	2	2	1	2	2	1		364.1	1	1	2	2	2	2	2	2	2	2			Etanercept	200	1			53	0.691	5.62
0	2	1	1	2	2	2	2	2	1		57.2	1	1	2	1	2	2	2	2	2	3			Adalimumab	160	0			54	1.159	4.09
0	2	1	1	2	2	1	2	2	1		<10.3	0	1	2	2	2	2	2	2	2	3			Adalimumab	66.6	1			45	0.729	7.6
0	5	1	1	2	1	2	1	2	2		<8.69	0	1	1	2	0	2	1	1	2	3			Abatacept (IV)	333.3	0			34	3.953	5.4
0	6	1	1	2	1	2	2	2	2	6	189	1	1	1	2	2	2	1	1	2	3			Mabthera	2000	0	150	45	41	0.37	7.26
0	4	1	1	2	2	2	2	2	2	6	23.3	1	1	1	2	1	1	2	2	2	3			Tocilizumab	400	1	155	49	6	0.004	3.33
1	2	1	1	2	2	2	2	2	1		13	0	1	2	2	2	2	2	2	2	3			Adalimumab	80	0			8	0	5.82
0	2	1	1	2	2	1	2	2	1		744	1	1	2	2	2	2	2	2	2	3			Adalimumab	66.6	1			17	0.082	3.59
0	7	1	1	2	2	2	1	2	2		129	1	1	1	2	0	2	1	1	2	3	Tofacitinib	2017-06-28			1
0	2	1	1	2	2	2	1	2	1		<14	0	1	2	2	2	2	1	2	2	3			Adalimumab	93.3	0			64	0.337	5.95
0	2	1	1	1	2	2	2	2	1		59.8	1	1	2	2	2	2	1	2	2	3			Adalimumab	53.3	0			40	0.832	7.06
0	1	1	1	2	2	2		2	2		33.4	1	1		2	2	1	2	2	2	2			Etanercept	200	0			42	0.106	42
0	1	1	1	2	1	2	1	2	2		151	1	1	2	2	2	2	2	1	2	2			Etanercept	200	0			31	0.498	5.63
0	1	1	1	2	2	2	2	2	2		14.2	1	1	2	2	2	2	2	2	2	2			Etanercept	200	1			36	2.087
0	6	1	1	2	1	2	2	2	2	6	205	1	1	2	2	2	2	1	1	2	3			Mabthera	2000	0	153	55	45	0.04	5.63
0	7	1	1	2	2	2	2	2	2		61.7	1	1	2	2	0	2	2	1	1	2	Tofacitinib				0			59	1.963	7.05
1	5	1	1	2	2	2	1	2	2		282.1	1	1	1	2	0	2	2	1	2	1			Abatacept (SC)	500	0			70	9.442	5.3
1	5	1	1	2	1	1	2	2	1		53.9	1	1	1	2	0	2	2	1	2	1			Abatacept (IV)	750	1			45	0.384	6.4
0	4	1	1	2	2	1	2	2	1	6	499.8	1	1	2	2	2	1	2	2	2	2			Tocilizumab	400	1	165	65	104	6.384	6.36
0	6	1	1	1	1	1	2	2	1		199.1	1	1	1	2	2	1	2	2	2	3			Mabthera	2000	1	162	79.5	60	5.502	6.16
0	3	1	1	2	2		2	2		tcDMARDs "6"	56.2	1	1	2	2	2	2	2	2	2	2			Golimumab	50	0	164	46	45	0.309	7.6
0	5	1	1	1	1	2	2	2	2		814	1	1	2	2	0	2	2	2	2	3			Abatacept (IV)	416.6	0			44	5.266	5.41
0	6	1	1	2	2	2	2	2	2	6	211	1	1	2	2	2	2	2	2	2	3			Mabthera	2000	0	155	52	2	0.04	3.39
0	7	2	1	2	2	2	2	2	2		<10.6	0	1	1	2	0	2	2	2	2	3	Tofacitinib				0			107	7.073	7.58
0	1	1	1	2	2	2	2	2	2		291.7	1	1	2	2	2	2	2	2	2	2			Etanercept	200	0			122	4.184
0	7	1	1	2	2	2	1	2	2		939.4	1	1	1	2	0	2	2	1	2	3	Tofacitinib				0			35	0.581	4.58
0	6	1	1	2	2	2	2	2	2		84.1	1	1	2	2	2	2	2		2	3			Mabthera	2000	1	153	46	86	3.951	6.55
0	2	1	1	2	2	1	2	2	1		84.1	1	1	2	2	2	2	2	1	2	3			Adalimumab	80	1			46	1.184	4.83
1	1	1	1	2	2	2	1	2	2		41.4	1	1	2	2	2	2	2	2	2	2			Etanercept	200	1			27	1.914	5.42
0	4	1	1	2	2	2	2	2	2	6	817	1	1	1	2	2	2	2	1	2	3			Tocilizumab	400	0	148	45	66	0.928	3.63
0	4	1	1	2	2	2	2	2	2	6	61.3	1	1	1	2	2	2	2	2	2	3			Tocilizumab	400	1	156	50	98	1.46	6.43
0	4	1	1	2	2	2	2	2	2	6	328	1	1	2	2	2	2	2	2	2	3			Tocilizumab	440	0	159	55.2	18	0.007	5.03
0	7	1	1	2	2	2	1	2	2		595	1	1	1	2	0	2	1	1	2	3	Tofacitinib				0			5	0.106	2.11
0	6	1	1	2	2	2	1	2	2		595	1	1	2	2	2	2	2	2	2	3			Mabthera	2000	1	158	60	55	1.39	5.78
1	6	2	1	2	1		2	2			<9.56	0	1	2	1	2	2	1	1	2	2			Mabthera	2000	1			7	0.087	3.44
0	2	1	1	2	2	1	2	2	1	6	20.9	1	1	1	2	2	2	2	2	2	3			Adalimumab	80	0	163.9	54.5	45	2.538	6.09
0	1	1	1	2	2	2	2	2	2		328	1	1	2	2	2	2	2	2	2	2			Etanercept	200	1			32	0.25	5.76
0	6	1	1	2	2	2	2	2	2		941	1	1	1	2	2	2	2	2	2	3			Mabthera	2000	1	152	55	35	1.09	5.38
0	3	1	1	1	2	2	2	2	2	tcDMARDs "6"	351	1	1	1	2	2	2	2	2	2	2			Golimumab	50	0	152	100	56	1.135	5.31
0	2	1	1	2	1	1	2	2	1	6	677	1	1	2	2	2	2	2	1	2	3			Adalimumab	80	0			53	0.08	6.62
0	2	1	1	2	2	1	2	2	1	6	84.1	1	1	2	2	2	2	2	1	2	3			Adalimumab	80	1			37	0.71	6.56
1	7	1	1	2	2	2	2	2	2		166	1	1	2	2	0	2	1	1	2	2	Tofacitinib				0			24	2.03	6.14
0	3	1	1	2	1	2	2	2	2	tcDMARDs "6"	19.4	1	1	1	2	2	2	1	1	2	2			Golimumab	50	1			25	0.633	6.59
0	2	1	1	2	2	2	2	2	1		366	1	1	2	2	2	2	2	2	2	3			Adalimumab	53.3	0			56	0.044	6.35
0	1	1	1	2	2	2	2		2		366	1	1	1	2	2	2	2	2	2	2			Etanercept	200	1			62	0.08	6.38
0	7	2	1	2	2	2	2	2	2		<9.75	0	1	1	2	0	2	2	2	2	3	Tofacitinib				0			14	0.817	5.44
0	3	1	1	2	2	2	2	2	2	tcDMARDs "6"	343	1	1	1	2	2	2	2	2	2	2			Golimumab	50	1	163	45	24	0.561	5.16
1	7	1	1	2	2	1	2	2	1		91.3	1	1	2	2	0	2	2	2	2	2	Tofacitinib				0			20	1.616	5.87
0	3	1	1	2	2	2	2	2	2	tcDMARDs "6"	102	1	1	1	2	2	2	2	2	2	2			Golimumab	50	0			64	2.012	7.49
0	6	1	1	2	2		2	2			246.6	1	1	2	2	2	2	2	2	2	3			Mabthera	2000	1	158	65	68	0.946	7.5
1	4	2	1	2	1	2	2	2	2	6	20.7	1	1	1	2	2	1	1	1	2	2			Tocilizumab	480	0	166	62	26	1.036	5.68
0	7	2	1	2	2	2	2	1	2		<9.44	0	1	2	2	0	2	1	1	2	2	Tofacitinib				0			115	2.782	7.7
0	5	2	1	2	1	2	2	1	2		<9.44	0	1	2	2	0	1	1	1	2	3			Abatacept (IV)	500	1			122	0.975	7.69
0	2	1	1	2	2	2	2	2	1		<10.3	0	1	2	2	2	2	2	1	2	3			Adalimumab	53.3	0			48	0	7.54
0	1	1	1	2	2	2	2	2	2		39.9	1	1	2	2	2	2	2	1	2	2			Etanercept	25	0			63	6.25
0	2	1	1	1	1	2	2	2	1		50.8	1	1	2	2	2	2	1	1	2	3			Adalimumab	80	0			18	0	6.61
0	4	1	1	2	2	2	2	2	2	6	101.2	1	1	1	2	2	2	2	1	2	3			Tocilizumab	440	1	149	53.5	68	1.581	5.61
0	2	1	1	2	1	2	2	2	1		20.5	1	1	2	1	2	2	1	2	2	3			Adalimumab	93.3	0			31	0.41	5.67
0	1	1	1	2	2	2	2	2	2		21.6	1	1	2	2	2	2	2	2	2	2			Etanercept	200	0					5.23
0	3	1	1	2	2	2	1	2	2	tcDMARDs "6"	21.6	1	1	1	2	2	2	2	2	2	2			Golimumab	50	1			29	1.597	5.9
0	7	1	1	2	2		2	2			33.5	1	1	2	2	0	2	1	1	2	2	Tofacitinib				0			42	4.908	6.16
1	5	1	1	2	2	1	2	2	1		55.9	1	1	1	2	0	1	1	2	2	2			Abatacept (IV)	666.6	0			81	3.298	6.24
0	7	1	1	2	2	2	2	2	2		51.6	1	1	1	2	0	2	2	2	2		Tofacitinib				0			47	2.57	6.82
0	3	1	1	2	2	2	2	2	2	tcDMARDs "6"	16.7	1	1	2	2	2	2	2	2	2	2			Golimumab	50	0	156	44.7	56	3.235	6.61
0	4	1	1	2	1	2	2	2	2	6	49.3	1	1	1	2	2	2	1	2	2	3			Tocilizumab	680	0	170	86	55	2.059	6.52
0	3	1	1	2	2	2	2	1	2	tcDMARDs "6"	158	1	1	2	2	2	2	2	2	2	2			Golimumab	50	0	152	45	44	0.69	5.89
0	4	1	2	2	2	2	2	2	2	6	71.2	1	1	1	2	2	2	2	2	2	3			Tocilizumab	400	1	158	62	17	3.807	6.52
0	2	1	1	2	2	1	2	2	1		<9.5	0	1	2	2	2	2	2	2	2	3			Adalimumab	80	1			27	2.036	5.82
0	2	1	1	1	1	2	2	2	1		167.7	1	1	2	2	2	2	2	2	2	3			Adalimumab	160	0			40	0.5115	6.99
0	2	1	1	1	2	2	2	2	1		167.7	1	1	2	2	2	2	2	2	2	3			Adalimumab	160	0			40	5.115	6.99
0	6	1	1	2	1	2	2	2	2		626	1	1	2	2	2	2	2	2	2	3			Mabthera	2000	1	153	73	56	2.49	8.05
0	4	1	1	2	2	2	1	2	2	6	11.6	0	1	2	2	2	2	1	1	2	3			Tocilizumab	480	0	157	57	29	0.64	6.14
0	2	1	1	2	1	2	2	2	1		<9.5	0	1	2	2	2	2	2	2	2	3			Adalimumab	80	0			37	1.35	7.05
0	2	1	1	2	1	2	2	2	1		312	1	1	2	1	2	2	2	2	2	3			Adalimumab	80	0			38	0	5.75
0	7	1	1	2	2	2	1	2	2		143	1	1	2	2	0	2	1	1	2		Tofacitinib				0			15	0.632	5.52
0	5	1	1	2	2	2	2	1	2		649	1	1	2	2	0	1	1	1	2	3			Abatacept (IV)	416.6	0			41	0.435	6.15
0	3	1	1	2	2	2	2	2	2	tcDMARDs "6"	395	1	1	2	2	2	2	2	2	2	2			Golimumab	50	0			20	0.041	5.74
1	6	1	1	2	2	2	2	2	2	6	51	1	1	2	2	2	2	2	2	2	1			Mabthera	2000	0	158	66	106	6.18	7.37
0	1	1	1	2	2	2	2	2	2		551	1	1	2	2	2	2	2	1	1	2			Etanercept	200	0
1	7	1	1	2	1	2	2	2	2		49	1	1	2	1	0	2	2	2	2		Tofacitinib				0			39	1.222	6.2
0	6	1	1	2	2	2	2	2	2		278	1	1	1	2	2	2	2	2	2	3			Mabthera	2000	1	160	58	29	0.032	5.84
0	5	1	1	2	2	2	2	2	2		278	1	1	1	2	0	1	1	1	2	3			Abatacept (IV)	500	1			62	0.107	6.52
0	7	1	1	2	2	2	2	2	2		278	1	1	1	2	0	2	1	1	2	3	Tofacitinib	2017-05-03			1
1	6	1	1	2	1	2	1	2	2	6	837	1	1	2	2	2	2	1	2	2	3			Mabthera	2000	0	167	45	56	1.155	4.71
0	4	1	1	2	1	2	2	2	2	6	335.7	1	1	2	2	2	1	1	1	2	3			Tocilizumab	400	1	145	49	105	1.311	5.45
0	3	1	1	2	2	2	2	2	2	tcDMARDs "6"	84.7	1	1	2	1	2	1	1	1	2	2			Golimumab	50	1			71	0.92	7.68
0	7	2	1	2	2	2	2	2	2		<9.5	0	1	1	2	0	1	2	2	2	3	Tofacitinib				0			89	2.685	7.44
0	6	1	1	2	1	2	2	2	2	6	1860	1	1	1	2	2	2	1	1	2	3			Mabthera	2000	0	145	45	25	0.08	7.01
0	4	1	1	2	1	1	2	2	2	6	272	1	1	2	1	2	1	1	2	2	3			Tocilizumab	400	0	153	54	46	0.562	6.11
0	2	1	1	2	2	1	2	2	1		272	1	1	2	1	2	2	2	1	2	3			Adalimumab	80	1			22	0.894	4
0	1	1	1	2	1	2	2	2	2		316	1	1	2	2	2	2	2	2	2	2			Etanercept	200	0			64	1.23
0	1	1	1	2	2	1	2	2	1		14.5	1	1	2	2	2	2	2	1	2	2			Etanercept	200	0			36	2.89	6.58
1	7	1	1	2	2	2	2	2	2		42.8	1	1	2	2	0	2	2	2	2		Tofacitinib				0			45	0.747	3.62
0	4	1	1	2	2	2	2	2	2	6	90.1	1	1	2	2	2	1	2	2	2	3			Tocilizumab	560	0	153	71	92	8.886	6.48
1	7	1		2	1	2	1	2	2		215	1	1	2	1	1	2	2	2	2		Tofacitinib				0			20	1.634	6.22
0	4	2	1	1	1	1	2	2	1	6	<14	0	1	2	1	2	2	2	1	2	3			Tocilizumab	560	0	162	69	98	10.241	7.67
0	2	1	1	2	1	2	2	2	1		102	1	1	2	2	2	2	2	2	2	3			Adalimumab	160	0			44	0.1829	6.57
0	7	1	1	2	2	2	2	2	2		223.7	1	1	2	2	0	2	1	1	2	3	Tofacitinib				0			31	0.584	5.33
0	2	1	1	2	2	1	2	2	1		223.7	1	1	2	2	2	2	1	2	2	3			Adalimumab	160	1			45	0.301	4.12
0	5	1	1	2	2	1	2	2	2		33.3	1	1	2	2	0	2	2	2	2	3			Abatacept (IV)	416.6	0			53	1.78	6.01
0	7	2	1	2	2	2	2	2	2		<9.5	0	1	2	2	0	2	2	2	2		Tofacitinib				0			56	0.416	6.25
0	4	2	1	2	2	2	2	2	2	6	<9.5	0	1	1	2	2	1	1	2	2	3			Tocilizumab	400	1	154	45	31	0.435	6.42
0	5	1	1	2	2	2	2	2	2		17.7	1	1	1	2	0	2	2	1	2	3			Abatacept (IV)	500	0			114	3.166	6.76
0	5	1	1	2	1	2	2	2	2		272	1	1	1	1	0	2	1	1	2	3			Abatacept (IV)	416.6	1			100	1.193	7.51
0	7	2	1	2	1	2	2	1	2		10.3	0	1	1	2	0	2	2	1	2	3	Tofacitinib				0			23	0.085	3.8
0	2	1	1	2	2	1	2	2	1	6	208	1	1	2	2	2	2	2	1	2	3			Adalimumab	80	0			62	2.74	6.42
0	3	1	1	2	2	2	2	2	2	tcDMARDs "6"	121	1	1	2	2	2	2	1	2	2	2			Golimumab	50	0			18	2.123	5.42
0	2	1	1	2	2	1	2	2	1	6	306	1	1	1	2	2	2	2	1	2	3			Adalimumab	80	0			53	0.72	6.42
0	2	1	1	2	2	2	2	2	1		68.8	1	1	2	2	2	2	2	1	2	3			Adalimumab	80	1			16	0.785	5.72
0	4	1	1	1	2	2	2	2	2	6	87	1	1	1	2	2	2	1	2	2	3			Tocilizumab	400	0	150	47	21	0.004	4.36
0	6	1	1	2	2	2	2	2	2	6	715	1	1	2	2	2	2	2	2	2	3			Mabthera	2000	0	160	77	116	8.01	7.45
0	2	1	1	2	2	1	1	2	1		47.2	1	1	2	2	2	2	1	2	2	3			Adalimumab	80	1			28	0.108	3.94
0	6	1	1	2	1	1	1	2	1		45.6	1	1	1	1	1	2	2	2	2	3			Mabthera	2000	1	158	60	17	0.062	5.23
0	4	2	1	2	2	2	2	2	2	6	15.5	1	1	2	2	2	2	1	2	2	3			Tocilizumab	400	1	160	57	16	0.008	5.47
0	1	1	2	2	2	2	2	2	2		37.5	1	1	2	2	2	2	2	1	2	2			Etanercept	200	0
0	6	1	1	2	2	2	2	1	2	6	505	1	1	2	2	2	1	1	1	2	3			Mabthera	2000	0	150	39.5	41	1.573	7.26
0	4	1	1	2	2	2	2	1	2	6	505	1	1	2	2	2	1	1	1	2	3			Tocilizumab	400	1	142	44	40	1.741	6.65
0	7	1	1	2	2	2	2	1	2		505	1	1	2	2	0	2	2	1	2	3	Tofacitinib	2016-03-15			1
0	2	1	1	2	2	1	2	2	1		185	1	1	2	2	2	2	2	2	2	3			Adalimumab	80	1			24	1.288	4.17
0	3	1	1	2	2	2	2	2	2	tcDMARDs "6"	185	1	1	2	2	2	2	2	2	2	2			Golimumab	50	1			32	1.107	5.82
0	5	1	1	2	2	2	2	2	2		185	1	1	2	2	0	2	2	2	2	3			Abatacept (IV)	750	1			22	0.711
0	6	1	1	2	1	2	2	1	2		318	1	1	1	1	2	2	1	1	1	3			Mabthera	2000	1	158	65	83	4.66	7.73
0	2	1	1	2	2	2	2	2	1		22.3	1	1	2	2	2	2	2	2	2	3			Adalimumab	160	0			31	0.873	6.57
0	2	1	1	2	1	1	2	2	1	6	9.5	0	1	2	2	2	2	2	1	2	3			Adalimumab	80	0	156.5		34	0.71	7.28
0	2	1	1	2	2	1	2	2	1		1.6	0	1	2	2	2	2	2	2	2	3			Adalimumab	80	1			49	1.296	6.13
0	6	1	1	2	2	2	2	2	2		38.8	1	1	2	2	2	2	2	2	2	3			Mabthera	2000	1	153	52	66	4.533	5.69
1	1	1	1	2	2	2	2	2			17.7	1	1	2	2	2	2	2	2	2	2			Etanercept	200	0
0	1	1	1	2	2	2	2	2	2		91.9	1	1	1	2	2	2	2	2	2	1			Etanercept	150	0			19	0.589
1	6	1	1	2	2	2	2	2	2	6	1024.8	1	1	2	2	2	2	2	2	2	2			Mabthera	2000	0	169	66	8	0.027	3.52
1	4	1	1	2	2	2	2	2	2	6	1024.8	1	1	2	2	2	2	2	2	2	2			Tocilizumab	560	1	169	66	59	4.975	6.52
0	4	1	1	2	2	2	2	2	2	6	1330	1	1	2	2	2	2	2	2	2	3			Tocilizumab	680	0	168	78	7	0.098	3.47
0	2	1	1	2	2	1	2	2	1		232	1	1	2	2	2	1	2	1	2	3			Adalimumab	80	1			18	0.013	3.61
0	2	1	1	2	2	1	2	2	1	6	232	1	1	1	2	2	2	2	1	2	3			Adalimumab	80	1			27	0.41	6.1
0	2	1	1	2	1	1	2	2	1	6	230	1	1	1	2	2	2	2	1	2	3			Adalimumab	80	0			25	0.21	5.4
0	4	1	1	2	2	2	2	2	2	6	264	1	1	2	2	2	2	2	2	2	3			Tocilizumab	400	0	160	50	6	0	3
0	2	1	1	2	1	1	2	2	1		112.7	1	1	2	1	2	2	2	1	2	3			Adalimumab	53.3	1			18		5.77
0	2	1	1	2	1	2	1	2	1		33.6	1	1	2	2	2	2	2	2	2	3			Adalimumab	160	0			20	0.0085	5.17
0	5	2	1	2	1	2	2	2	2		<9.56	0	1	2	2	0	1	1	1	2	3			Abatacept (SC)	500	1
0	1	1	1	2	2	2	2	2	2		<9.56	0	1	2	2	2	1	2	1	2	2			Etanercept	200	1			71	1.44	5.73
0	6	1	1	2	2	2	2	2	2	6	121.4	1	1	2	2	2	2	2	2	2	3			Mabthera	2000	0	157	55	12	2.021	5.28
0	1	1	1	2	2	2	2	2	2		121.4	1	1	2	2	2	2	2	2	2	2			Etanercept	200	1			22	2.085	6.14
0	3	1	1	2	2	2	2	2	2	tcDMARDs "6"	264	1	1	2	2	2	2	2	2	2	2			Golimumab	50	1			21	1.069	5.38
0	1	1	1	2	2	2	2	2	2		253	1	1	1	2	2	2	2	1	2				Etanercept	200	0			23	0.24	5.54
0	1	1	2	2	2	2	2	2	2		14.6	1	1	2	2	2	2	2	2	2	2			Etanercept	200	0			37	0.6	6.68
1	2	1	1	2	2	1	2	2	1	6	2080	1	1	2	1	2	2	2	2	2	2			Adalimumab	80	0			38	1.68	7.2
1	4	1	1	2	2	2	2	2	2	6	22.1	1	1	2	2	2	2	2	2	2	3			Tocilizumab	480	0	170	58	19	3.714	3.87
0	7	1	1	2	2	2	2	2	2		175	1	1	1	2	0	1	1	1	2	3	Tofacitinib				0			40		5.56
0	2	1	1	2	2	1	2	2	1		87	1	1	2	1	2	2	2	1	2	3			Adalimumab	80	1			56	0.413	4.37
0	2	1	1	2	2	2	2	2	1		13	0	1	2	1	2	2	2	2	2	3			Adalimumab	66.6	0			78	1.32	6.67
0	1	1	1	2	2	2	2	2	2		13	0	1	2	2	2	2	2	2	2	2			Etanercept	200	1			78	3.76	6.67
0	2	1	1	2	2	1	2	2	1		<9.5	0	1	2	1	2	2	2	1	2	3			Adalimumab	80	1			18	0.009	3.52
0	5	1	1	1	2	2	2	2	2		117	1	1	1	2	0	2	2	2	2	3			Abatacept (IV)	416.6	0			12	0.449	4.19
0	2	1	1	2	2	1	2	2	1	6	91.8	1	1	2	2	2	2	2	1	2	3			Adalimumab	80	0			82	2.27	7.38
0	6	1	1	1	1	2	2	2	2	6	198.9	1	1	1	2	2	1	1	1	2	3			Mabthera	2000	0	150	62	47	5.153	6.88
0	5	1	1	1	2	1	2	1	1		198.9	1	1	2	2	0	1	2	2	1	3			Abatacept (IV)	500	1			34	1.183	5.49
0	7	1	1	1	2	2	2	2	2		198.9	1	1	2	2	0	1	1	1	1	3	Tofacitinib	2017-08-02			1
0	7	1	1	1	2	2	1	2	2		73.4	1	1	2	2	0	2	1	2	2	2	Tofacitinib				0			64	0.167	6.59
1	5	1	1	2	2	2	2	2	2		16.2	1	1	2	2	0	2	2	2	2	3			Abatacept (IV)	416.6	0			8	0.857	4.16
0	7	1	1	2	2	2	2	2	2		164	1	1	1	2	0	1	2	1	2	3	Tofacitinib	2016-09-05			1
1	1	1	1	1	2	2	2	2	2		617.1	1	1	2	2	2	2	2	2	2	2			Etanercept	200	0			23	0.716	6
1	6	1	1	2	2	2	2	2	2		167	1	1	2	2	2	2	1	1	2	1			Mabthera	2000	1	162	50	16	1.56	5.48
0	5	1	1	2	1	2	2	2	2		74	1	1	2	2	1	2	2	2	2	3			Abatacept (SC)	250	0			22	1.068	6.01
0	1	1	1	2	2	2	2	2	2		543	1	1	2	2	2	2	2	2	2	2			Etanercept	200	0			39	0.9	7.98
0	3	2	1	2	2	2	2	2	2	tcDMARDs "6"	<10.3	0	1	2	2	2	2	1	2	2	2			Golimumab	50	1			116	8.217	7.42
0	1	1	1	2	2	2	2	2	2		<10.3	0	1	1	2	2	2	2	1	2	2			Etanercept	200	1			56	0.6	7.5
0	6	1	1	2	1	2	2	1	2	6	40.5	1	1	1	1	2	2	1	1	1	3			Mabthera	2000	0	168	66	48	0.25	6.45
0	1	1	1	2	1	2	1	2	2		229	1	1	1	2	1	2	2	1	2	2			Etanercept	200	1			41	0.24	7.61
0	5	1	1	1	2	2	2	1	2		844	1	1	2	2	0	2	1	1	2	3			Abatacept (IV)	500	1			13	1.937	6.02
0	1	1	1	2	2	1	2	1	1		37.7	1	1	2	2	2	2	2	2	2	2			Etanercept	200	0			101	1.38	7.26
0	3	1	1	2	2	2	2	2	2	tcDMARDs "6"	32.4	1	1	2	2	2	2	2	1	2	2			Golimumab	50	1	156	91	50	1.579	6.12
0	5	1	1	2	2	2	2	2	2		86.7	1	1	1	2	0	1	2	2	2	3			Abatacept (IV)	333.3	0			49	5.678	6.03
0	4	1	1	2	1	1	2	2	1	6	37.6	1	1	2	2	2	1	1	1	2	3			Tocilizumab	400	0	153	60	75	0.457	7.1
0	7	1	1	2	2	2	2	2	2		408	1	1	1	2	0	2	2	1	2	3	Tofacitinib				0			49	1.721	7.56
1	5	1	1	1	2	2	2	2	2		148	1	1	1	2	0	2	2	2	2	3			Abatacept (IV)	583.3	0			40	0.77	6.67
0	1	1	1	2	2	2	1	2	2		148	1	1	2	2	2	2	2	2	2	2			Etanercept	200	1			83		6.95
0	1	1	1	2	1	2	2	2	2		89.4	1	1	2	2	2	2	2	2	2	2			Etanercept	200	0			71	3.217	5.9
0	2	1	1	2	2	1	2	2	1	6	381	1	1	1	2	2	2	2	1	2	3			Adalimumab	80	0			79		8.71
0	5	1	1	2	2	2	2	2	2		487	1	1	1	2	0	2	2	2	2	3			Abatacept (IV)	416.6	0			64	0.673	5.87
0	6	1	1	2	1	1	2	2	1		844	1	1	1	2	2	2	2	1	2	3			Mabthera	2000	1	158	57.2	20	0.83	5.59
0	5	1	1	2	2	2	2	2	2		32.3	1	1	2	2	0	2	1	2	2	3			Abatacept (IV)	416.6	0			71	2.869	7.13
1	1	1	2	1	2	2	2	2	2		526	1	1	2	2	2	2	2	2	2	2			Etanercept	200	0			50	0.435	6.81
0	7	1	1	2	1	1	2	2	1		222	1	1	2	2	0	1	1	2	2	3	Tofacitinib				0			18	0.666	5.6
0	1	1	1	1	2	1	2		1		228	1	1	2	2	2	2	2	1	2	2			Etanercept	200	1
0	2	1	1	2	2	1	2	2	1	6	9.5	0	1	1	2	2	2	2	1	2	3			Adalimumab	80	0	163		75	4.69	7.78
0	2	1	1	2	2	2	2	2	1		75.3	1	1	2	2	2	2	2	2	2	3			Adalimumab	160	0			35	1.626	7.18
0	7	1	1	2	2	2	2	2	2		49.6	1	1	2	2	0	2	1	1	2	3	Tofacitinib	2016-05-11			1
0	5	1	1	2	1	1	2	2	1		25.6	1	1	1	2	0	2	1	1	2	3			Abatacept (IV)	666.6	0			72	6.01	7.51
0	4	2	1	2	2	2	2	2	2	6	<14	0	1	1	2	2	2	1	2	2	3			Tocilizumab	480	0	157	66	31	2.54	4.71
0	2	1	1	2	2	1	2	2	1		<14	0	1	2	2	2	2	1	2	2	3			Adalimumab	66.6	1			82	1.007	7.19
0	3	1	1	2	2	2	2	2	2	tcDMARDs "6"	329	1	1	2	2	2	2	2	1	2	2			Golimumab	50	0			28	0.472	6.16
0	1	1	1	2	1	1	2	2	1		20.2	1	1	2	2	2	2	2	2	2	2			Etanercept	200	1			39	1.421	6.67
0	2	1	2	2	2	1	2	2	1		548.8	1	1	2	2	2	2	2	2	2	3			Adalimumab	160	0			47	0.936	6.86
0	5	1	1	2	2	2	2	1	2		548.8	1	1	2	2	0	2	1	1	1	3			Abatacept (SC)	500	1
0	4	1	1	2	1	2	2	2	2	6	134	1	1	1	2	2	2	2	1	2	3			Tocilizumab	480	0	155	62	18	1.549	5.33
0	6	1	1	2	1	2	2	2	2		134	1	1	2	2	2	2	2	1	2	3			Mabthera	1000	1	155	62	29	1.079	6.14
0	7	1	1	1	1	2	2	2	2		264.2	1	1	2	2	0	2	2	1	2	3	Tofacitinib				0			31	0.455	5.58
1	2	1	1	2	2	1	2	2	1		55.1	1	1	2	2	2	2	2	2	2	3			Adalimumab	80	1			9	0.167	2.61
0	2	1	1	2	2	2	2	2	1		84.9	1	1	2	2	2	2	2	2	2	3			Adalimumab	160	0			55	0.165	6.93
0	4	1	1	2	2	2	2	2	2	6	80.2	1	1	1	2	2	2	2	1	2	3			Tocilizumab	400	0	156	50	45	0.183	5.83
0	3	1	1	2	2	1	2	2	1	tcDMARDs "6"	41.4	1	1	1	2	1	2	2	2	2	2			Golimumab	50	0	162	55	45	1.146	5.46
0	2	1	1	2	2	2	2	2	1		<9.69	0	1	2	1	2	1	2	1	2	3			Adalimumab	80	0			95	3.55	8.74
0	1	1	1	2	2	1	2	2	1		93.5	1	1	2	2	2	2	2	2	2	2			Etanercept	200	0
0	2	1	1	2	2	2	2	2	1		899	1	1	2	2	2	2	2	2	2	3			Adalimumab	160	0			51	0.849	6.38
1	2	1	1	2	2	2	2	2	1		93.9	1	1	2	2	2	2	2	1	2	3			Adalimumab	80	0			23	2.719	6.02
1	4	1	1	2	1	2	2	2	2	6	81.9	1	1	1	1	2	1	2	1	2	2			Tocilizumab	680	0	170	85	22	0.579	4.38
1	2	1	1	2	2	2	2	2	1		272	1	1	2	2	1	2	2	2	2	2			Adalimumab	160	0			48	0.2608	6.81
0	5	1	1	2	2	2	2	2	2		24.9	1	1	2	2	0	2	1	2	2	3			Abatacept (IV)	500	0			38	1.477	6.03
0	3	2	1	2	2	2	2	2	2	tcDMARDs "6"	24.9	1	1	2	2	2	2	1	2	2	2			Golimumab	50	1			58	4.84	6.6
0	7	2	1	1	2	2	2	2	2		<9.75	0	1	2	2	0	2	2	2	1	2	Tofacitinib				0			45	2.022	6.96
0	6	2	1	2	1	2	2	2	2		<9.75	0	1	2	2	2	2	2	2	2	3			Mabthera	2000	1	158	55	67	2.209	6.34
0	6	1	1	2	2	2	2	2	2		179	1	1	2	2	2	2	2	2	2	1			Mabthera	2000	1	155	58	30	0.495	6.46
0	1	1	1	2	2	2	1	2	2		18.9	1	1	2	2	2	2	2	2	2	2			Etanercept	200	1			60	1.607	5.87
0	2	1	1	2	2	1	2	2	1		39.5	1	1	2	2	2	1	2	2	2	3			Adalimumab	80	0			65	2.118	6.88
0	5	1	1	2	1	2	2	2	2		39.5	1	1	2	2	0	1	1	2	2	3			Abatacept (IV)	750	1			104	5.369	6.88
0	2	1	1	2	2	2	2	2	1		34.2	1	1	2	2	2	2	2	1	2	3			Adalimumab	160	0			34	0.061	6.58
0	2	1	1	2	2	1	2	2	1		<9.5	0	1	2	1	2	2	2	2	2	3			Adalimumab	53.3	1			35	0.436	3.86
0	5	1	1	2	2	2	2	2	2		99.4	1	1	1	2	0	2	2	2	2	3			Abatacept (IV)	500	0			38	1.23	5.83
0	4	1	1	2	2	2	2	2	2	6	148	1	1	1	2	2	2	1	2	2	3			Tocilizumab	360	0	150	40	35	0.2	5.69
0	1	1	1	2	2	2	2		2		148	1	1	2	2	2	2	2	1	2	2			Etanercept	200	1
0	2	1	1	2	2	2	2	2	1		21.1	1	1	2	2	2	2	2	2	2	3			Adalimumab	160	0			52	0.977	5.85
0	2	1	1	2	2	1	2	2	1	6	397	1	1	2	2	2	2	2	1	2	3			Adalimumab	80	1			38	0.82	7.15
0	1	1	1	2	2	2	2	1	2		2570	1	1	2	1	2	1	2	1	2	2			Etanercept	200	1			48	4.353	6.3
1	6	1	1	2	1	2	2	2	2		222	1	1	2	2	1	1	1	2	1	2			Mabthera	2000	1	165	68	16	0.12	3.64
0	4	1	1	2	2	2	2	2	2	6	872.1	1	1	1	2	2	2	2	2	2	3			Tocilizumab	400	1	150	47	110	5.352	7.32
0	5	1	1	2	1	2	2	2	2		155.3	1	1	1	2	1	2	2	2	2	3			Abatacept (SC)	500	0			77	3.824	6.11
0	6	1	1	2	2		2	2			155.3	1	1	2	2	1	2	2	2	2	3			Mabthera	500	1	152	72	66	1.735	6.8
0	4	2	1	2	2	2	2	2	2	6	18.4	1	1	2	2	2	2	2	2	2	3			Tocilizumab	400	1	162	51	44	3.494	6.24
0	5	1	1	2	1	2	2	2	2		<9.44	0	1	1	2	0	2	2	1	2	3			Abatacept (IV)	333.3	0			20	2.331	5.65
1	6	1	1	2	2	2	2	2	2	6	525	1	1	1	2	1	1	2	1	2	2			Mabthera	2000	0	172	68	25	1.018	5.61
0	1	1	1	2	1	2	2	2	2		525	1	1	2	2	1	2	2	2	2	2			Etanercept	200	1			54	1.756	6.43
1	2	1	1	2	2	2	2	2	1		352.2	1	1	2	2	2	2	1	2	2	3			Adalimumab	160	0			60	6.476	7.44
1	1	1	1	2	1	2	2	2	2		557	1	1	2	2	2	2	2	2	2	2			Etanercept	200	1			87	2.55	7.64
1	1	1	1	2	2	2	2	2	2		238	1	1	2	2	2	2	2	2	2	2			Etanercept	200	0			56	1.68	6.62
0	6	2	1	2	2	2	2	2	2	6	17.2	1	1	2	2	2	2	2	2	2	3			Mabthera	2000	0	165	58	99	1.565	6.14
1	1	1	1	1	1	2	2	2	2		180	1	1	2	2	2	2	2	1	2	2			Etanercept	200	0			107	6.15	7.23
1	4	1	1	2	1	1	1	2	1	6	215	1	1	2	2	2	1	2	1	2	3			Tocilizumab	560	0	168	62	67	1.102	6.23
1	1	1	1	2	2	2	2	2	2		1408.1	1	1	1	2	2	2	2	2	2	2			Etanercept	200	0			51	2.557	6.24
0	1	1	1	2	1	2	2	2	2		112	1	1	2	2	2	2	2	1	2	2			Etanercept	200	0			76	2.852
0	5	1	2	2	2	2	2	2	2		336.7	1	1	1	2	0	2	2	2	2	3			Abatacept (IV)	500	0			58	2.698	6.87
0	4	1	1	2	1	1	2	2	2	6	1690	1	1	2	2	2	2	2	1	2	3			Tocilizumab	400	1	145	50	128	3.249	6.99
0	5	1	1	2	1	2	2	1	2		76.6	1	1	2	2	0	1	1	2	2	3			Abatacept (IV)	750	1			114	7.091	5.9
0	7	1	1	2	1	2	2	2	2		76.6	1	1	1	2	0	1	1	1	2	3	Tofacitinib	2016-02-16			1
0	2	1	1	2	2	2	2	1	1		56.7	1	1	2	2	2	2	2	2	2	3			Adalimumab	160	0			53	0	6.94
0	2	1	1	2	2	2	2	2	1		56.7	1	1	2	2	2	2	2	2	2	3			Adalimumab	160	0			53	0.995	7.21
0	2	1	1	2	2	2	2	2	1		63.2	1	1	2	2	2	2	2	2	2	3			Adalimumab	160	0			51	1.896	6.67
0	4	1	1	2	1	1	2	1	1	6	201.2	1	1	2	2	2	1	1	2	2	2			Tocilizumab	480	0	148	53	66	3.886	6.03
0	4	1	1	2	2	1	2	2	1	6	1390	1	1	2	2	3			1	2	3			Tocilizumab	480	0	160	65	40	0.352	4.23
0	1	1	1	2	2	2	2	2	2		1390	1	1	2	2	2	2	2	1	2	2			Etanercept	200	1
0	6	1	1	2	2	1	2	2	2	6	460	1	1	2	2	2	1	1	1	2	3			Mabthera	2000	0	155	42	26	0.04	5.57
0	5	1	1	2	1	1	2	2	1		<14	0	1	2	2	0	2	2	2	2	3			Abatacept (SC)	458.3	0			70	6.161	7.52
0	5	1	1	2	2	2	2	2	2		135	1	1	1	2	0	2	2	2	2	3			Abatacept (SC)	500	0			21	1.993	5.4
1	5	1	1	2	2	2	2	1	2		433.8	1	1	2	2	0	2	2	2	2				Abatacept (IV)	1000	0			37	5.661	6.56
0	5	1	1	2	1	2	2	2	2		32.3	1	1	1	2	0	2	2	1	2	3			Abatacept (IV)	416.6	0			49	0.206	6.46
0	1	1	1	2	2	2	2	2	2		32.3	1	1	1	2	2	2	2	1	2	2			Etanercept	200	1			52	0.949	5.74
0	4	1	1	2	2	2	2	2	2	6	915	1	1	2	2	2	2	2	1	2	3			Tocilizumab	480	0	168	66	89	4.031	6.22
0	2	1	1	2	2	1	2	2	1		52.7	1	1	2	2	2	2	2	2	2	3			Adalimumab	160	1			53	2.411	6.39
0	3	1	1	2	2	2	2	2	2	tcDMARDs "6"	94	1	1		2	2	2	1	2	2	2			Golimumab	50	0			24	2.378	5.29
0	2	1	1	2	2	2	2	2	1		783	1	1	2	2	2	2	2	2	2	3			Adalimumab	160	0			28	0.688	6.25
0	4	1	1	2	1	2	2	2	2	6	99.1	1	1	2	2	2	1	1	1	2	3			Tocilizumab	400	0	142	55	66	3.246	6.08
0	1	1	1	2	1	2	2	2	2		219	1	1	1	1	2	2	2	2	2	2			Etanercept		0					3.89
0	1	1	1	2	2	2	2	2	2		38.7	1	1	2	2	2	2	2	2	2	2			Etanercept	200	1			39	0.365	5.37
0	2	1	1	2	2	1	2	2	1	6	9.5	0	1	2	2	2	2	2	1	2	3			Adalimumab	80	0			41	0.08	6.35
0	2	1	1	2	2	1	2	2	1	6	14.2	1	1	1	2	2	2	2	2	2	3			Adalimumab	80	0		50	35	0.38	5.87
0	2	1	1	1	2	1	2	2	1	6	44	1	1	1	2	2	2	2	1	2	3			Adalimumab	80	1			37		5.75
1	2	1	1	2	1	1	2	2	1	6	61.1	1	1	2	2	2	2	2	1	2	3			Adalimumab	80	1			29	0.55	6.74
0	2	1	1	2	2	1	2	2	1	6	63.2	1	1	1	2	2	2	2	1	2	3			Adalimumab	80	0			21	1.2	6.44
0	2	1	1	2	2	1	2	2	1	6	97.6	1	1	2	2	2	2	2	2	2	3			Adalimumab	80	0	157	55	46	0.05	6.51
0	2	1	1	2	2	1	2	2	1	6	107	1	1	1	2	2	2	2	1	2	3			Adalimumab	80	0	155	64.5	19	0.08	6.91
0	2	1	1	2	2	1	2	2	1	6	198	1	1	1	2	2	2	2	1	2	3			Adalimumab	80	1			48	0.017	5.9
0	2	1	1	2	1	1	2	2	1	6	268	1	1	1	2	2	2	2	2	2	3			Adalimumab	80	1			80	1.14	8.06
0	2	1	1	2	1	1	2	2	1	6	543	1	1	1	2	2	2	2	1	2	3			Adalimumab	80	0			26	0.003	6.36
0	2	1	1	2	2	1	2	2	1	6	749	1	1	1	2	2	2	2	1	2	3			Adalimumab	80	1			50	0.35	7.71
1	2	1	1	2	2	1	2	2	1	6	1055.8	1	1	1	2	2	2	2	1	2	3			Adalimumab	80	1			58	4.394	6.9
0	5	1	1	2	2	2	2	2	2		2560	1	1	2	2	0	2	2	2	2	3			Abatacept (IV)	500	0			28	1.485	5.56
0	4	1	1	2	2	2	2	2	2	6	32.4	1	1	2	2	2	2	2	2	2	3			Tocilizumab	800	0	150	99	30	1.036	5.74
0	6	1	1	2	2	2	2	2	2	6	45.1	1	1	2	2	2	2	2	2	2	3			Mabthera	2000	0	165	76	23	0.15	7.25
1	1	1	1	2	2	2	2	2	2		180	1	1	2	2	2	2	2	2	2	2			Etanercept	200	0			73	5.335	6.16
0	3	1	1	2	2	2	2	2	2	tcDMARDs "6"	47	1	1	2	2	2	2	2	2	2	2			Golimumab	50	0	158	41	20	0.024	3.49
0	5	1	1	2	2	2	2	2	2		391	1	1	2	2	0	2	1	2	2	3			Abatacept (IV)	750	0			101	3.021	6.74
0	5	1	1	2	2	2	2	2	2		101	1	1	2	2	0	2	2	1	1	3			Abatacept (IV)	500	1			137	7.936	6.79
0	7	1	1	2	2	2	2	2	2		101	1	1	2	2	0	2	2	1	1	3	Tofacitinib	2016-11-29			1
0	2	1	1	2	2	1	2	2	1		266	1	1	2	2	2	2	2	1	2	3			Adalimumab	80	1			44		4.81
1	6	1	1	2	1	1	1	2	1	6	31.6	1	1	2	2	2	1	2	2	2	1			Mabthera	2000	0	166	81	99	1.862	6.94
0	6	1	1	2	2	2	2	2	2	6	131	1	1	2	2	2	2	2	2	2	2			Mabthera	2000	0	155	48	43	3.184	5.6
0	5	1	1	2	2	2	2	2	2		21.7	1	1	2	2	0	2	2	2	2	3			Abatacept (IV)	750	0			35	2.208	5.49
0	4	1	1	2	2	2	2	2	2	6	300.7	1	1	2	2	2	1	2	2	2	3			Tocilizumab	440	0	150	51	122	5.992	7.77
1	5	1	1	2	2	2	2	2	2		1231.9	1	1	2	2	0	1	2	1	2	3			Abatacept (SC)	500	0			15	2.304	5.2
0	2	1	1	2	1	2	2	1	1		84	1	1	2	2	2	2	2	2	2	3			Adalimumab	160	0			73	2.3	7.07
0	2	1	2	2	2	2	2	2	1		197	1	1	2	1	2	2	2	2	2	3			Adalimumab	80	0			140	0	8.41
0	2	1	1	1	1	1	2	2	1		171	1	1	2	1	2	2	1	1	2	3			Adalimumab	160	1			73	0.97	6.01
0	3	1	1	2	2	2	2	2	2	tcDMARDs "6"	144.7	1	1	2	2	2	2	2	2	2	2			Golimumab	50	0	162	65	79	4.698	7.3
0	5	1	1	2	2	1	2	2	1		29	1	1	2	2	0	2	2	2	2	3			Abatacept (IV)	416.6	0			55	5.581	5.53
1	4	1	1	2	2	2	2	2	2	6	22.1	1	1	2	2	1	2	1	1	2	2			Tocilizumab	400	0	168	49.5	32	5.441	4.5
1	2	1	1	2	2	1	2	2	1		22.1	1	1	2	2	2	2	2	1	2	3			Adalimumab	80	1			48		4.1
1	5	1	1	2	1	2	2	2	2		319.8	1	1	2	2	0	2	2	2	2	3			Abatacept (SC)	500	0			32	2.984	4.52
1	3	1	1	2	2	2	2	2	2	tcDMARDs "6"	319.8	1	1	2	2	2	2	2	2	2	2			Golimumab	50	1			28	3.168	5.33
1	7	1	1	2	1	2	2	2	2		319.8	1	1	2	2	0	2	2	2	2	3	Tofacitinib	2017-09-11			1
0	2	1	1	2	2	1	2	2	1	6	677	1	1	1	2	2	2	2	2	2	3			Adalimumab	80	0	158	50	78	2.74	7.28
0	4	1	1	2	1	2	2	2	2	6	774	1	1	2	2	2	2	1	1	2	3			Tocilizumab	320	0	140	42	102	1.909	7.67
1	2	1	1	2	1	1	1	2	1		74.8	1	1	2	2	2	2	2	2	2	3			Adalimumab	80	1			81	0.189	5.24
0	7	1	1	2	2	2	2	2	2		118	1	1	2	2	0	2	2	2	2	2	Tofacitinib				0			39	0.407	4.17
0	7	1	1	2	2	2	2	2	2		306	1	1	1	2	0	2	2	1	2	3	Tofacitinib				0			2	0.011	3.56
0	6	1	1	2	2	2	1	2	2		306	1	1	1	2	2	2	2	1	2	3			Mabthera	2000	1	158	60	66	6.11	6.15
0	4	2	1	2	1	1	2	2	1	6	<14	0	1	1	2	2	1	2	1	2	3			Tocilizumab	480	1	158	60	9	0.164	5.13
1	6	1	1	2	2	1	1	2	1	6	439.3	1	1	2	2	2	2	2	2	2	2			Mabthera	2000	0	168	68	15	0.077	6.81
0	4	1	1	1	1	2	2	2	2	6	73.9	1	1	1	2	2	1	1	1	2	3			Tocilizumab	360	0	159	40	46	0.359	5.31
0	1	1	1	1	2	2	2	2	2		73.9	1	1	1	2	2	2	2	2	2	2			Etanercept	200	1			65	1.285	8.72
0	2	1	1	2	2	2	2	2	1		130.6	1	1	2	2	2	2	2	1	2	3			Adalimumab	160	0			108	5.144	7.6
0	3	1	1	2	2	2	2	2	2	tcDMARDs "6"	325.4	1	1	2	2	2	2	2	2	2	2			Golimumab	50	0			109	7.252	6.42
1	5	1	1	2	2	2	2	2	2		137.5	1	1	2	2	0	2	2	2	2	1			Abatacept (SC)	500	0			41	8.562	5.97
0	3	1	1	2	2	2	2	2	2	tcDMARDs "6"	23.6	1	1	2	2	2	2	1	2	2	2			Golimumab	50	0			85		6.45
1	7		1	2	2	2	2	2	2		78.2	1	1	2	2	0	2	2	2	2		Tofacitinib				0			78	8.623	6.35
0	2	1	1	2	2	1	1	2	1		488.5	1	1	2	2	2	2	2	2	2	3			Adalimumab	40	1			24	3.809	5.27
0	5	2	1	2	2	2	2	2	2		<14	0	1	1	2	0	2	2	2	2	3			Abatacept (SC)	500	0			31	3.18	4.25
0	7	1	1	2	2	2	2	2	2		142.9	1	1	2	2	0	1	2	2	2	3	Tofacitinib				0			33	5.909	3.8
0	4	1	1	2	1	2	2	2	2	6	802	1	1	2	2	2	2	1	2	2	3			Tocilizumab	400	1	165	61	75	0.991	6.6
1	5	2	1	2	1	2	2	2	2		<14	0	1	2	2	0	2	2	2	2				Abatacept (IV)	750	0			25	2.968	6.14
0	6	1	1	2	2	2	2	2	2	6	75.7	1	1	2	2	2	2	2	2	2	3			Mabthera	2000	0	162	55	89	1.398	6.49
0	2	1	1	2	2	1	2	2	1		113	1	1	2	2	2	2	1	1	2	3			Adalimumab	80	1			47		4.37
0	1	1	1	2	2	2	2	2			52.6	1	1	2	2	2	2	2	2	2	2			Etanercept	200	0			24	4.45
0	4	1	1	1	2	1	2	1	1	6	526	1	1	2	2	2	1	2	2	2	3			Tocilizumab	400	0	156	56	33	5.215	6.18
0	2	1	1	2	2	2	2	1	1		59.1	1	1	2	2	2	2	2	1	2	3			Adalimumab	80	1			21	2.865	7.37
0	7	1	1	2	2	2	2	2	2		389.8	1	1	1	2	0	2	2	1	2	3	Tofacitinib				0			86	4.654	6.56
0	3	1	1	2	2	2	2	2	2	tcDMARDs "6"	89.3	1	1	2	2	2	2	2	2	2	2			Golimumab	50	0	163	80	31	0.487	5.36
1	5	1	1	2	1	2	2	2	2		215	1	1	1	2	0	2	2	2	2	2			Abatacept (IV)	500	0			84	1.406	6.3
1	5	1	1	1	1	2	2	2	2		557	1	1	1	2	0	1	2	2	2	3			Abatacept (SC)	500	0			95	3.407	4.56
0	6	1	1	2	1		1	2			81.6	1	1	2	2	2	2	2	1	2	3			Mabthera	2000	1	147.5	60	17	0.08	6.91
0	4	1	1	2	1	2	2	1	2	6	50.4	1	1	1	2	2	1	2	1	2	3			Tocilizumab	480	0	165	67	71	1.055	6.6
0	4	1	1	2	2	1	2	2	1	6	211.9	1	1	2	2	2	2	2	2	2	3			Tocilizumab	280	0	172.7	62.5	74	5.383	6.48
0	5	1	1	2	1	2	2	2	2		1329.5	1	1	1	2	0	1	1	2	2	3			Abatacept (IV)	500	1			85	1.452	7.46
0	6	1	1	2	2	2	2	2	2	6	557	1	1	1	2	2	2	2	1	2	1			Mabthera	2000	0	152	40	19	10	5.19
0	5	1	1	2	2	2	2	2	2		557	1	1	1	2	0	2	2	1	2	3			Abatacept (IV)	500	1			20	0.247	6.4
0	7	1	1	2	2	2	2	2	2		557	1	1	1	2	0	1	2	1	2	3	Tofacitinib	2017-01-24			1
0	2	1	1	2	2	2	2	2	1		210	1	1	2	2	2	2	2	2	2	3			Adalimumab	160	0			25	0.637	6.35
0	4	1	1	2	1	2	2	2	2	6	75.4	1	1	1	2	2	1	1	1	2	3			Tocilizumab	200	0	151	46	32	0.301	5.94
0	7	1	1	2	2	2	2	2	2		542	1	1	2	2	0	2	2	1	2	3	Tofacitinib				0			77		4.16
0	6	1	1	2	1	2	2	2	2		56.5	1	1	1	1	2	1	2	1	1	3			Mabthera	2000	1	165	65	95	3.967	6.82
0	3	1	1	2	2	2	2	2	2	tcDMARDs "6"	56.5	1	1	2	2	2	2	2	2	2	2			Golimumab	50	1	163	62	54	2.43	6.24
0	5	1	1	2	2	1	2	2	1		40.3	1	1	1	2	0	2	2	2	2	3			Abatacept (IV)	500	0			22	0.769	4.07
0	5	1	1	2	1	1	2	1	1		107	1	1	1	1	0	2	2	2	2	3			Abatacept (IV)	583.3	0			28	1.44	6.12
0	4	1	1	2	2	2	2	2	2	6	420.7	1	1	2	2	2	2	2	2	2	3			Tocilizumab	800	0	171	97.7	55	1.745	6.47
0	1	1	1	2	1	2	2	2	2		<9.56	0	1	1	2	2	2	2	2	2	2			Etanercept	200	0			123	2.789	7.85
0	4	1	1	2	1	2	2	2	2	6	87.6	1	1	2	2	2	2	1	2	2	3			Tocilizumab	560	0	155	67	10	0.014	4.19
0	6	1	1	2	1	2	2	2	2	6	68.7	1	1	1	2	2	2	2	1	2	3			Mabthera	2000	0	150	46.7	26	0.051	5.91
0	1	1	1	2	2	2	2	2	2		171	1	1	2	2	2	2	2	2	2	2			Etanercept	200	0			29	0.68	6.34
0	2	1	2	2	2	2	2	2	1		51.4	1	1	2	2	2	2	2	2	2	3			Adalimumab	66.6	0			10		6.33
0	2	1		1	1	2	2	2	1		542	1	1	2	2	2	2	2	2	2	3			Adalimumab	160	1			108	0.5686	7.79
0	5	1	1	2	2	2	2	2	2		100.1	1	1	1	2	0	2	2	2	2	3			Abatacept (IV)	333.3	0			67	1.191	6.25
0	5	1	1	1	1	2	2	2	2		19.2	1	1	1	2	0	2	2	2	2	3			Abatacept (IV)	416.6	0			28	2.3	6.27
0	5	1	1	2	1	2	2	2	2		264	1	1	2	2	0	1	2	2	2	3			Abatacept (IV)	583.3	0			18		5.49
0	5	1	1	2	1	2	1	2	2		213	1	1	1	2	0	2	2	2	2	3			Abatacept (IV)	666.6	0			80	1.613	6.77
0	5	1	1	2	2	2	2	2	2		224	1	1	1	2	0	2	2	2	2	3			Abatacept (IV)	333.3	0			16	0.014	5.02
0	5	1	1	1	2	2	2	1	2		<9.5	0	1	1	2	0	2	2	2	2	3			Abatacept (IV)	416.6	0			72	0.465	6.39
0	5	1	1	2	2	1	1	2	1		9.5	0	1	1	2	0	2	1	2	2	3			Abatacept (IV)	500	0			72	3.084	6.66
0	5	1	1	2	1	2	2	2	2		313	1	1	2	1	0	2	2	1	2	3			Abatacept (IV)	416.6	0			79	0.101	6.58
0	5	1	1	2	2	2	2	2	2		645	1	1	2	2	0	2	1	2	1	3			Abatacept (IV)	333.3	0			77	1.659	6.61
0	5	1	1	2	2	2	2	1	2		107	1	1	2	2	0	2	2	1	2	3			Abatacept (IV)	583.3	0			39	0.252	5.66
0	5	1	1	2	2		2	2			112	1	1	1	2	0	1	1	2	2	3			Abatacept (IV)	416.6	0			28	0.813	6.09
0	5	1	1	2	2	2	2	2	2		122.4	1	1	1	2	0	1	2	1	2	3			Abatacept (IV)	666.6	0			38	1.739	6.37
0	5	1	1	2	1	2	2	2	2		123	1	1	1	2	0	2	1	1	2	3			Abatacept (IV)	333.3	0			55	0.228	6.19
0	5	1	1	2	1	2	1	2	2		639.9	1	1	1	2	0	1	1	2	2	3			Abatacept (IV)	416.6	0			83	1.083	5.61
1	5	1	1	2	2	1	2	2	1		764.2	1	1	2	1	0	2	1	1	2	2			Abatacept (IV)	583.1	0			23	0.921	6.56
1	5	1	1	2	1	2	1	2	2		<14	0	1	2	1	0	1	1	2	2	3			Abatacept (IV)	416.6	0			41	4.473	6.41
0	5	1	1	2	2	1	2	2	1		<14	0	1	1	2	0	2	2	2	2	3			Abatacept (IV)	333.3	0			41	2.165	5.32
0	5	2	2	1	1	1	2	2	1		< 14	0	0	2	2	0	2	1	2	2	3			Abatacept (IV)	750	1			8	1.01	6.67
0	7	2	2	2	2		2	2			<9.81	0	0	2	2	1	1	2	1	2	3	Tofacitinib				0			10	1.541	5.43
0	7	2	2	2	2	2	2	2	2		<14	0	0	2	2	0	2	1	2	2	3	Tofacitinib				0			35	0.709	3.74
0	7	1	2	1	1	2	2	2	2		31.7	1	0	2	2	0	1	2	2	2	3	Tofacitinib	2015-09-16			1
0	5	2	2	2	2	2	2	2	2		<14	0	0	1	2	1	1	2	1	2	3			Abatacept (IV)	500	1			34	4.517	6.37
0	5	1	2	2	2	2	2	2	2		41.2	1	0	2	2	0	2	2	2	2	3			Abatacept (SC)	458.3	0			12	0.016	3.28
0	3	1	2	2	2		2	2		tcDMARDs "6"	41.2	1	0	1	2	2	2	2	2	2	2			Golimumab	50	1	152	47	7	0.058	5.57
0	1	1	1	2	2		2	2			<10.	0	0	2	2	2	2	2	2	2	2			Etanercept	200	0			35	0.42	6.86
0	6	2	2	2	1	2	2	2	2	6	<10.3	0	0	1	2	2	1	1	1	2	3			Mabthera	1000	0	150	40	77	1.58	6.45
0	4	2	2	1	1	2	2	2	2	6	<14	0	0	2	2	2	2	1	1	2	3			Tocilizumab	680	0	162	82	14	0.483	6.37
0	2	1	1	2	2	2	1	2	1		<14	0	0	2	2	2	2	2	2	2	3			Adalimumab	160	0			33	1.94	6.34
0	2	1	1	2	2	2	2	2	1		<9.56	0	0	2	2	2	2	2	2	2	3			Adalimumab	66.6	0			39	2.07	5.92
0	1	1	1	2	2	2	2	2	2		<9.56	0	0	2	2	2	2	2	2	2	2			Etanercept	100	1
0	6	2	2	2	2	2	2	2	2		<9.81	0	0	2	2	2	2	2	2	2	3			Mabthera	2000	1	158	50	21	3.462	5.86
0	2	1	1	2	1	2	2	2	1		<14	0	0	2	2	2	2	2	1	2	3			Adalimumab	160	0			49	0.625	6.55
1	5	2	1	2	2	2	2	1	2		12.1	0	1	2	2	1	1	2	2	2	3			Abatacept (IV)	750	1			42	2.42	6.02
0	5	1	1	2	2	2	2	1	2		31.6	1	1	2	2	0	1	1	2	2	3			Abatacept (SC)	500	1
0	5	1	1	2	2	2	2	2	2		214.6	1	1	2	2	0	2	2	2	2	3			Abatacept (IV)	500	1			89	0.567	7.59
1	7	2	1	2	2	1	2	2	1		333	1	1	2	2	0	2	2	1	2	3	Tofacitinib				0			87	4.661	7.43
0	5	1	1	2	1	2	2	1	2		782	1	1	2	2	0	2	1	2	2	3			Abatacept (SC)	500	1
0	2	1	1	2	2	2	2	2	1		12.6	0	1	2	2	2	2	2	2	2	3			Adalimumab	80	0			43	0	7.4
0	7	1	1	2	2	2	2	2	2		14.2	1	1	2	2	0	2	2	2	2	2	Tofacitinib				0			28	3.248	6.57
0	7	1	1	2	1	2	2	2	2		16.8	1	1	1	2	0	2	1	1	2	3	Tofacitinib				0			59	0.984	6.21
0	7	1	1	2	1	2	2	2	2		55.5	1	1	1	2	0	2	1	2	2	3	Tofacitinib				0			69	2.914	6.82
0	7	1	1	2	1	2	2	2	2		64.6	1	1	2	2	0	2	2	1	2	2	Tofacitinib				0			28	2.473	4.14
0	7	1	1	1	1	1	2	2	1		167.1	1	1	2	2	0	2	1	1	1	3	Tofacitinib				0			47	1.546	5.87
0	7	1	1	2	1	2	2	2	2		312	1	1	2	1	0	2	1	1	2	3	Tofacitinib				0			6	0.136	2.49
0	7	2	1	1	2	2	2		2		<9.5	0	1	1	2	0	2	2	1	2	3	Tofacitinib				0			31	1.24	4.5
0	7	2	1	2	2	2	2	2	2		<9.5	0	1	1	2	0	1	1	1	2	3	Tofacitinib	2017-11-01			1			100	13.58	6.25
0	7	2	1	1	1	2	2	2	2		<9.75	0	1	1	2	0	2	1	1	2	3	Tofacitinib				0			21	1.929	4.04
0	7	1	1	1	1	1	2	2	1		17.1	1	1	2	1	0	2	2	2	2		Tofacitinib				0			34	0.169	5.72
0	7	1	1	2	2	2	2	2	2		75.4	1	1	1	2	0	2	2	1	2	3	Tofacitinib				0			52	2.065	5.62
0	5	1	1	1	1	2	2	2	2		78.4	1	1	1	2	0	2	2	2	2	3			Abatacept (SC)	500	0			26	0.776	5.67
0	5	1	1	2	2	2	2	2	2		178.4	1	1	1	2	0	2	2	2	2	3			Abatacept (SC)	458.3	0			22	0.766	3.63
1	5	1	1	2	1	2	2	2	2		194	1	1	1	2	0	2	2	1	2	3			Abatacept (SC)	458.3	0			25	1.645	5.33
0	5	1	1	2	2	2	2	1	2		288	1	1	1	2	0	2	2	2	2	3			Abatacept (SC)	500	0			31	0.3	7.22
0	5	1	1	1	2	2	2	2	2		300.1	1	1	1	2	0	2	2	1	2	3			Abatacept (SC)	500	0			26	0.25	5.78
0	7	1	2	2	2	2	2	2	2		310.5	1	1	1	2	0	2	2	2	2	3	Tofacitinib				0			11	0.758	5.25
1	5	1	1	2	2	2	2	2	2		330.9	1	1	2	2	0	2	2	2	2				Abatacept (SC)	500	0			25	0.841	5.57
0	7	1	1	2	2	2	2	2	2		338.6	1	1	2	2	0	2	2	2	2	3	Tofacitinib				0			36	1.65	6.92
0	7	2	1	2	2	1	2	2	1		<9.56	0	1	1	2	0	2	1	2	2	3	Tofacitinib				0			16	0.281	6.41
0	1	1	1	2	2	2	2	2	2		15.8	1	1	2	2	2	2	2	1	2	2			Etanercept	200	0			37	0.66	6.17
0	2	1	1	2	2	1	2	2	1		49.6	1	1	2	2	2	2	2	2	2	3			Adalimumab	80	1			2	0.239	1.33
0	6	1	1	2	2		2	2			51.2	1	1	1	2	2	2	2	2	2	3			Mabthera	2000	1	155	46	54	0.08	4.59
0	4	1	1	2	1	2	2	2	2	6	51.8	1	1	1	2	2	2	2	2	2	3			Tocilizumab	480	0	157	57	13	0.071	4.03
0	1	1	1	2	2	2	2	2	2		51.8	1	1	1	2	2	2	2	2	2	2			Etanercept	200	1			25	0.026	5.21
0	6	1	1	2	2						59.7	1	1	2	2	2	2	2	2	2	1			Mabthera	1000	1	166.5	73.4	87	0.59	6.23
0	2	1	1	2	1	1	2	2	1		61.1	1	1	2	2	2	2	1	1	2	3			Adalimumab	53.3	1			25	0.169	3.47
1	1	1	1	2	2	1	2	2	1		71	1	1	2	2	2	2	2	2	2	2			Etanercept	200	0			23	0.86	0.83
0	4	1	1	2	2	2	2	2	2	6	73.7	1	1	2	2	2	2	2	2	2	3			Tocilizumab	480	0	153	62	18	1.704	5.34
0	1	1	1	2	2	2	2	2	2		80.2	1	1	1	2	2	2	2	2	2	2			Etanercept	200	1			69	0.78	7.3
0	4	1	1	2	2	2	1	2	2	6	91	1	1	2	2	2	2	1	2	2	3			Tocilizumab	400	0	157	50	21	1.418	4.37
1	2	1	1	2	2	1	2	2	1		91.3	1	1	2	2	2	2	2	2	2	3			Adalimumab	66.6	1			20	0.258	3.71
1	6	1	1	2	2	1	2	2	1	6	110	1	1	2	2	2	2	2	1	2	2			Mabthera	2000	0	160	63.5	45	1.223	6.12
1	3	1	1	2	2	2	2	2	2	tcDMARDs "6"	110	1	1	2	2	2	1	1	2	2	2			Golimumab	50	1			47	1.981	5.27
0	1	1	1	2	2	2	2	2	2		122	1	1	2	2	2	2	2	2	2	2			Etanercept	200	0			24	0.54	6.38
0	1	1	1	2	2	2	2	2	2		157	1	1	2	2	2	2	2	2	1	2			Etanercept	200	0			74	2.27	6.92
0	1	1	1	2	2	2	2	2	2		184	1	1	2	2	2	2	2	2	2	2			Etanercept	200	0			53	0.113	7.26
0	1	1	1	2	2	2	2	2	2		312	1	1	2	2	2	2	2	2	2	2			Etanercept	200	1
0	1	1	1	2	2		2	2			317	1	1	2	2	2	2	2	2	2	2			Etanercept	200	0
0	1	1	1	2	2	2	2	2	2		536	1	1	1	2	2	2	2	2	2	2			Etanercept	200	0			104	2.8
0	1	1	1	2	2	2	1	2	2		<10.9	0	1	2	1	2	2	2	2	2	2			Etanercept	200	1			37	0.601	6.26
0	2	1	1	2	1	1	2	2	1		5.6	0	1	2	1	2	2	2	1	2	3			Adalimumab	80	1			141	14.759	8.2
0	2	1	1	2	1	2	2	2	1		12.6	0	1	2	2	2	2	2	2	2	3			Adalimumab	160	0			35	0.1002	6.41
0	2	1	1	2	2	2	2	2	1		13.8	0	1	2	1	2	2	2	1	2	3			Adalimumab	160	0			21	0	6.95
0	5	1	1	2	2	2	2	1	2		14	0	1	2	2	0	2	2	2	2	3			Abatacept (IV)	416.6	0			65	0.929	7.05
0	3	2	1	2	2	2	2	2	2	tcDMARDs "6"	14.2	1	1	2	2	2	2	2	2	2	2			Golimumab	50	0	155	50	36	2.087	6.35
0	2	1	1	2	2	1	2	2	1		14.2	1	1	2	2	2	2	2	2	2	3			Adalimumab	80	1			78	2.66	6.61
0	1	1	1	2	2	2	2	2	2		14.9	1	1	1	2	1	2	2	2	2	2			Etanercept	200	1			22	0.62	5.19
0	3	1	1	1	1	2	2	2	2	tcDMARDs "6"	16.8	1	1	1	2	2	2	1	1	2	2			Golimumab	50	1			141	14.759	8.2
0	5	1	1	2	2	2	2	2	2		18.4	1	1	2	2	0	2	2	2	2	3			Abatacept (IV)	750	1			12	1.06	5.92
0	4	1	1	2	1	2	2	2	2	6	19.4	1	1	2	2	2	1	1	2	2	3			Tocilizumab	400	0	158	49	34	2.539	6.06
0	2	1	1	2	2	1	2	2	1		19.7	1	1	2	2	2	2	2	2	2	3			Adalimumab	160	1			51	2.75	6.91
0	4	1	1	2	2	2	2	2	2	6	20.6	1	1	2	2	2	2	2	1	2	3			Tocilizumab	400	0	153	49	63	0.721	6.54
1	6	2	1	2	1	2	2	2	2		20.7	1	1	1	1	2	2	1	1	2	2			Mabthera	2000	1	166	62	40	1.868
0	4	1	1	2	2	2	2	2	2	6	21	1	1	1	2	2	2	2	1	2	3			Tocilizumab	560	0	156	73	87	7.732	6.67
0	2	1	1	2	2	2	1	2	1		22.6	1	1	2	2	2	2	2	2	2	3			Adalimumab	106.6	0			29	0	7.08
0	7	1	1	2	2	2	2	2	2		23.8	1	1	2	2	0	2	2	2	2	2	Tofacitinib				0			35	1.104	6.1
0	4	1	1	1	1	2	2	2	2	6	24.7	1	1	1	2	2	1	1	2	2	2			Tocilizumab	800	1	167	80	76	8.033	6.92
0	6	1	1	2	1	2	2	2	2	6	25.2	1	1	2	2	2	2	2	2	2	3			Mabthera	2000	0	160	71	71	3.35	5.53
1	5	1	1	1	1	2	2	2	2		25.9	1	1	2	2	0	2	2	1	2	2			Abatacept (IV)	666.6	0			99	2.913	6.26
0	1	1	1	2	2	2	2	2	2		26.8	1	1	2	2	2	2	2	2	2	2			Etanercept	200	0			99	3.117	6.81
0	2	1	1	1	1	1	2	2	1		27.4	1	1	2	1	2	2	2	2	2	3			Adalimumab	66.6	1			45		4.23
0	2	1	2	2	2	2	2	2	1		27.9	1	1	2	2	2	2	1	2	2	3			Adalimumab	160	0			27	0.999	6.64
0	2	1	1	2	2	2	2	2	1		28.4	1	1	2	2	2	2	2	2	2	3			Adalimumab	160	0			102	2.286	8.32
0	4	1	1	1	1	2	2	2	2	6	29.5	1	1	2	2	1	1	1	2	2	3			Tocilizumab	600	1	152	77	36	1.475	5.73
0	2	1	1	2	2	2	2	2	1		33.8	1	1	2	2	2	2	2	2	2	3			Adalimumab	160	0			60	4.52	7.78
1	1	1	1	2	1	2	2	2	2		35.4	1	1	2	2	2	2	2	1	2	2			Etanercept	200	0			21	1.144	5.44
0	2	1	1	2	1	2	1	2	1		36.8	1	1	2	2	2	2	2	2	2	3			Adalimumab	80	0			26	0	5.86
0	2	1	1	1	2	1	2	2	1		36.9	1	1	2	1	2	2	2	1	2	3			Adalimumab	160	1			35	1.075	6.66
0	1	1	1	2	1	2	2	2	2		41.2	1	1	1	2	2	2	2	2	1	1			Etanercept	200	0			72		7.17
0	1	1	1	2	1	2	1	2	2		42.4	1	1	1	2	2	2	2	1	2	2			Etanercept	200	1			58	2.15	6.99
0	5	1	1	2	2	2	2	2	2		42.5	1	1	2	2	0	2	2	1	2	3			Abatacept (IV)	416.6	1			59	3.32	7.3
0	7	1	1	2	2	2	2	2	2		42.6	1	1	2	2	0	2	2	1	2	3	Tofacitinib				0			24	1.439	5.16
0	2	1	1	2	2	1	2	2	1		42.9	1	1	2	2	2	2	2	2	2	3			Adalimumab	66.6	1			38	0.916	7.24
0	7	1	1	2	2	2	2	2	2		42.9	1	1	2	2	0	2	2	1	2	3	Tofacitinib	2016-12-14			1
0	6	1	1	2	1	2	2	2	2	6	46.2	1	1	2	1	2	2	1	2	2	3			Mabthera	2000	0	152	75	41	0.2	4.91
0	3	1	1	2	2	2	2	2	2	tcDMARDs "6"	48.5	1	1	2	2	2	2	2	2	2	2			Golimumab	50	0			46	0.608	6.94
0	3	2	2	2	2	2	2	2	2	tcDMARDs "6"	50	1	1	1	2	2	2	1	2	2	2			Golimumab	50	1	150	77	54	1.517	5.91
1	4	1	1	2	1	1	2	2	2	6	57	1	1	2	1	2	1	1	1	2	2			Tocilizumab	400	1	172	72.9	99	3.566	6.72
0	3	1	1	2	2	1	2	2	1	tcDMARDs "6"	57.7	1	1	2	2	2	2	1	2	2	2			Golimumab	50	0			53	1.51	6.58
0	1	1	1	2	2	2	2	2	2		59.5	1	1	2	2	2	2	2	2	2	2			Etanercept	200	0			71	0.604	6.13
0	2	1	1	2	2	2	2	2	1		62.4	1	1	2	2	2	2	1	2	2	3			Adalimumab	160	0			38	0.15	5.57
0	1	1	1	2	2	2	2		2		64.4	1	1	2	2	2	2	2	2	2	2			Etanercept	200	1
0	4	1	1	2	1	2	2	2	2	6	75.7	1	1	2	2	2	2	2	1	2	2			Tocilizumab	400	0	155	50	94	3.915	7.21
0	2	1	1	2	2	2	2	2	1		76.7	1	1	2	2	2	2	2	2	2	3			Adalimumab	160	0			46	4.268	6.85
0	1	1	1	2	2	2	2	2	2		82.1	1	1	2	2	2	2	2	1	2	2			Etanercept	200	0			19	0.17	6.9
0	1	1	1	2	1	2	2	2	2		83.3	1	1	2	2	2	2	2	1	2	2			Etanercept	200	1			72	2.36	7.32
0	7	1	1	2	1	2	2	2	2		83.8	1	1	1	2	0	2	2	1	2		Tofacitinib	2017-12-15			1			48	1.011	6.14
0	4	1	1	2	1	2	2	2	2	6	89.6	1	1	2	2	2	1	1	1	2	3			Tocilizumab	480	0	145.3	54	71	1.871	7.04
0	6	1	1	2	1	1	2	2	1	6	91.2	1	1	2	2	2	1	1	1	2	3			Mabthera	1000	0	141	30	42	1.02	6.31
0	1	1	1	2	2	2	2	2	2		93	1	1	2	2	2	2	2	2	2	2			Etanercept	200	0			40	2.379	5.56
1	6	1	1	2	1	2	2	2	2		93.9	1	1	1	2	2	1	2	1	2	1			Mabthera	2000	1	168	62	15	0.09	4.11
0	4	1	1	2	2	2	2	2	2	6	95.6	1	1	1	2	2	1	2	1	2	3			Tocilizumab	400	0	150	56	39	3.479	5.34
0	1	1	1	2	1	2	2	2	2		99.1	1	1	2	2	2	2	2	1	2	2			Etanercept	200	1			30	0.28	6.16
0	2	1	1	2	2	2	2	2	1		108	1	1	2	2	2	2	2	1	2	3			Adalimumab	80	0			19	0	6.74
0	4	1	1	2	2	2	2	2	2	6	111	1	1	1	2	2	2	2	2	2	3			Tocilizumab	480	1	160.4	57.2	68	3.453	6.31
0	2	1	1	2	2	1	2	2	1		111	1	1	2	2	2	2	1	2	2	3			Adalimumab	80	1			13	1.059	6.49
0	4	1	1	2	1	2	2	2	2	6	113	1	1	2	2	2	1	2	1	2	3			Tocilizumab	480	0	163	63	40	0.009	5.73
1	4	1	1	1	1	1	2	2	1	6	116.4	1	1	2	1	2	1	1	2	1	2			Tocilizumab	400	1	162	65	7	0.037	6.58
0	4	1	1	2	1	2	2	2	2	6	117	1	1	1	2	2	1	1	2	2	3			Tocilizumab	360	0	145	42	66	6.033	6.71
0	6	1	1	2	1	2	2	2	2		117	1	1	1	2	2	2	2		2	3			Mabthera	2000	1	150	45	29	0.08	4.42
1	4	1	1	2	1	2	2	2	2	6	122.4	1	1	2	1	2	1	1	1	2	3			Tocilizumab	480	1	165	64	39	1.739	6.25
0	4	1	1	2	2	2	2	2	2	6	125	1	1	2	2	2	2	2	1	2	3			Tocilizumab	440	0	152	55	29	0.298	4.24
0	2	1	1	2	2	2	2	2	1		130.1	1	1	2	2	2	2	1	2	2	3			Adalimumab	80	0			58	1.716	6.67
0	1	1	1	2	2	2	2	1	2		132.6	1	1	2	2	2	2	2	2	2	2			Etanercept	200	0			101	0.797	5.86
1	2	1	1	2	1	2	2	2	1		138.7	1	1	2	2	2	2	1	2	2	3			Adalimumab	160	0			36	0.2396	6.66
0	2	1	1	2	2	2	2	2	1		139.2	1	1	2	2	2	2	2	2	2	3			Adalimumab	160	0			51	1.297	7.37
0	3	1	1	2	2	2	2	2	2	tcDMARDs "6"	140	1	1	2	2	2	2	2	1	2	2			Golimumab	50	0	147	71	48	2.647	5.64
0	4	1	1	2	2	2	2	2	2	6	140.8	1	1	1	2	2	2	2	2	2	3			Tocilizumab	400	0	160	46	27	0.322	5.82
0	3	1	1	2	1	2	2	2	2	tcDMARDs "6"	145.4	1	1	1	2	2	1	2	2	2	2			Golimumab	50	1			66	3.606	7.03
0	3	1	1	2	2	2	2	2	2	tcDMARDs "6"	167	1	1	1	2	2	1	2	1	2	2			Golimumab	50	0	150	65	73	0.08	7.59
0	4	1	1	1	1	2	2	2	2	6	171	1	1	2	2	2	2	2	2	2	3			Tocilizumab	400	0	158	47	79	0.518	7.33
0	1	1	1	2	2	2	2	2	2		171	1	1	2	2	2	2	2	2	2	2			Etanercept	200	1			61	0.933	6.28
0	5	1	1	1	1	2	2	2	2		171	1	1	1	1	0	1	2	1	2	3			Abatacept (IV)	750	1			73	3.947	7.34
0	2	1	1	2	2	2	2	2	1		172.3	1	1	2	1	2	2	1	2	2	3			Adalimumab	160	0			31	1.358	6.79
1	2	1	1	1	2	1	2	2	1		173	1	1	2	1	2	2	2	1	2	3			Adalimumab	80	1			24	0.035	3.44
0	4	1	1	2	1	2	2	2	2	6	183	1	1	1	2	2	2	2	2	2	3			Tocilizumab	560	0	162	70	28	0.895	6.03
1	3	1	1	2	2	2	2	2	2	tcDMARDs "6"	191	1	1	2	2	2	2	2	2	2	2			Golimumab	50	1			100	8.296	6.74
0	2	1	1	2	2	1	2	2	1		198	1	1	2	1	2	2	1	2	2	3			Adalimumab	66.6	1			46	0.009	4.24
0	7	1	1	2	2	2	2	2	2		207	1	1	1	2	0	2	2	1	2	3	Tofacitinib				0			68	2.948	5.39
0	2	1	1	2	2	2	2	2	1		209.3	1	1	2	2	2	2	1	2	2	3			Adalimumab	160	0			41	0.3	7.07
1	1	1	1	2	2	1	1	2	1		215	1	1	2	2	2	2	2	1	2	2			Etanercept	200	1			98	1.28	8.5
0	2	1	1	2	2	1	2	2	1		216	1	1	2	2	2	2	1	2	2	3			Adalimumab	160	1			26	0.095	6.9
0	2	1	1	2	2	1	2	2	1		221.4	1	1	2	2	2	2	2	1	2	3			Adalimumab	66.6	1			82	1.007	7.19
0	3	1	1	2	2	2	2	2	2	tcDMARDs "6"	223.9	1	1	2	2	2	2	2	1	2	2			Golimumab	50	0			56	4.569	6.59
0	2	1	1	2	1	2	2	2	1		227	1	1	2	2	2	2	2	1	2	3			Adalimumab	80	0			19	0.08	6.12
0	2	1	1	1	2	2	2	2	1		228	1	1	2	1	2	2	2	2	2	3			Adalimumab	160	0			49	0.1399	6.94
1	3	1	1	2	2	2	2	2	2	tcDMARDs "6"	229.2	1	1	2	2	2	2	2	2	2	2			Golimumab	50	0	175	88	41	1.978	5.24
0	7	1	1	2	2		2	2			232	1	1	2	2	0	2	1	1	2	2	Tofacitinib				0			19	0.32	3.81
0	3	1	1	2	2	2	2	2	2	tcDMARDs "6"	232	1	1	2	2	2	2	2	2	2	2			Golimumab	50	1			28	0.453	6.71
0	7	1	1	2	2	1	2	2	1		237.7	1	1	1	2	0	2	1	1	2	3	Tofacitinib	2015-09-14			1
0	1	1	1	2	2		2	2			240.4	1	1	1	2	2	2	2	2	2	2			Etanercept	200	0			42	1.24	6.21
0	6	1	1	2	2	2	2	2	2	6	249	1	1	2	2	2	2	2	2	2	3			Mabthera	2000	0	165	50	85	2.26	7.43
1	6	1	1	2	1	1	2	2	2		249	1	1	2	1	2	2	2	1	2	1			Mabthera	2000	1	157	56	34	5.91	7.37
0	4	1	1	2	1	2	2	2	2	6	249.7	1	1	1	2	2	2	1	1	2	3			Tocilizumab	400	0	153	43	130	8.107	7.26
0	7	1	1	2	2	2	2	1	2		253.4	1	1	1	2	0	2	2	1	2		Tofacitinib				0			104	2.533	5.63
0	2	1	1	2	2	1	2	2	1		264	1	1	2	2	2	2	2	2	2	3			Adalimumab	80	1			57	1.075	7.32
0	4	1	1	2	1	2	1	2	2	6	268	1	1	1	2	2	1	1	2	2	3			Tocilizumab	400	0	158	49	51	0.097	3.78
0	2	1	1	2	1	1	1	2	1		268	1	1	2	2	2	2	1	2	2	3			Adalimumab	80	1			51		4.9
0	6	1	1	2	2	2	2	2	2		277.5	1	1	2	2	2	2	2	2	2	3			Mabthera	2000	1	160	50	26	0.273	5.14
0	2	1	1	2	2	2	2	2	1		296.1	1	1	2	2	2	2	1	2	2	3			Adalimumab	160	0			64	0.2394	7.6
0	6	1	1	2	1	2	2	2	2		313	1	1	2	2	2	2	2	2	2	3			Mabthera	2000	1	160	55	53	0.017	5.29
0	4	1	1	2	1	2	2	2	2	6	323	1	1	2	2	2	1	1	2	2	3			Tocilizumab	480	0	157	55	82	0.801	6.19
0	2	1	1	2	2	1	2	2	1		323	1	1	2	2	2	2	2	2	2	3			Adalimumab	80	1			3	0	4.06
1	1	1	1	2	2	2	2	2	2		331.8	1	1	1		2	2	2	2	2	2			Etanercept	200	1			53	1.668	6.17
0	6	1	1	2	2	2	2	2	2		348	1	1	2	2	2	2	2	2	2	3			Mabthera	2000	1	153	55	71	2.11	6.75
1	4	1	1	2	2	2	2	2	2	6	373.8	1	1	2	2	2	2	2	2	2	2			Tocilizumab	480	0	168	65	19	1.164	6.24
0	2	1	1	2	2	2	2	2	1		409	1	1	2	2	2	2	2	2	2	3			Adalimumab	160	0			49		7.66
0	4	1	1	2	1	1	2	2	1	6	437	1	1	2	2	2	2	2	1	2	3			Tocilizumab	480	0	153	62	20	0.012	2.1
0	1	1	1	2	2	1	2	2	1		437	1	1	1	2	2	2	2	1	2	2			Etanercept	200	1			26	0.07	6.81
1	2	1	1	2	2	2	2	2	1		480.9	1	1	2	2	2	2	2	2	2	2			Adalimumab	160	0			31	0.0017	6.51
0	2	1	1	2	2	2	2	2	1		487.5	1	1	2	2	2	2	1	2	2	3			Adalimumab	66.6	0			55	0	7.42
0	1	1	1	2	2	2	2	2	2		487.5	1	1	2	2	2	2		2	2	2			Etanercept	200	1			55	5.728	7.42
0	2	1	1	2	2	2	2	2	1		512	1	1	2	2	2	2	2	1	2	3			Adalimumab	80	0			29	0.08	6.61
0	6	1	1	2	2	2	2	2	2	6	614	1	1	2	2	2		2	2	2	3			Mabthera	2000	0	158	48	85	1.52	7.1
0	4	1	1	1	1	2	2	2	2	6	621	1	1	2	1	2	1	1	2	2	3			Tocilizumab	600	0	162	75	80	2.03	7.47
0	4	1	1	2	2	2	2	2	2	6	656	1	1	2	2	2	2	2	2	2	3			Tocilizumab	480	0	159	67	104	1.413	6.51
0	2	1	1	1	2	1	2	2	1		656	1	1	2	1	2	2	2	1	2	3			Adalimumab	80	1			77		4.72
0	2	1	1	2	2	1	2	2	1		749	1	1	2	1	2	2	2	1	2	3			Adalimumab	80	1			60	1.669	6.91
1	2	1	1	2	1	2	2	2	1		812	1	1	2	1	2	2	2	2	2	3			Adalimumab	160	0			98	1.592	7.1
0	5	1	1	2	2	2	2	1	2		819	1	1	1	2	0	2	2	1	2	3			Abatacept (IV)	500	1			64	0.678	6.35
0	6	1	1	2	2	2	2	2	2	6	890	1	1	2	2	2	2	2	2	2	3			Mabthera	2000	0	152	49	97	2.93	7.14
0	2	1	1	2	2	2	2	2	1		926.2	1	1	2	1	2	2	2	2	2	3			Adalimumab	160	0			58	2.09	6.64
1	2	1	1	2	2	1	2	2	1		1055.8	1	1	2	2	2	2	2	1	2	3			Adalimumab	80	1			79	8.069	7.7
1	3	1	1	2	2	2	2	2	2	tcDMARDs "6"	1055.8	1	1	1	2	2	2	1	1	2	2			Golimumab	50	1	168	62	33	1.295	5.83
0	2	1	1	2	2	2	2	2	1		1300	1	1	2	2	2	2	2	2	2	3			Adalimumab	80	0			17	0.147	5.42
0	2	1	1	2	2	2	2	1	1		2040	1	1	2	2	2	2	2	2	2	3			Adalimumab	160	0			75	1.301	7.29
1	6	1	1	1	1	2	2	2	2		2540	1	1	2	1	2	1	1		2	2			Mabthera	1500	1	165	70	40	2.92	7.75
0	4	1	1	2	1	2	2	2	2	6	4350	1	1	2	2	2	1	2	1	2	3			Tocilizumab	360	0	142	42	98	7.838	7.01
0	2	1	1	2	1	1	2	2	1		4350	1	1	2	2	2	2	2	1	2	3			Adalimumab	80	1			51	0.371	5.38
0	3	1	1	2	2	2	2	2	2	tcDMARDs "6"	4350	1	1	1	2	2	2	2	1	2	2			Golimumab	50	1	152	56	23	0.004	4.9
0	4	1	1	1	1	2	2	2	2	6	<10.6	0	1	2	2	2	2	2	2	2	3			Tocilizumab	480	0	150	62	44	4.973	5.64
0	3	2	1	2	2	2	2	2	2	tcDMARDs "6"	<10.6	0	1	2	2	2	2	2	1	2	2			Golimumab	50	1			39	0.093	6.14
0	2	1	1	2	1	1	2	2	1		<10.7	0	1	2	1	2	2	2	2	2	3			Adalimumab	80	0			47	0.0008	6.07
0	6	2	1	1	1	1	2	2	1		<10.7	0	1	2	2	2	1	2	1	2	3			Mabthera	1000	1			38	0.82	5.5
0	2	1	1	1	1	2	2	2	1		<14	0	1	2	1	2	2	2	1	2	3			Adalimumab	160	0	148	56.5	37	1.009	5.82
0	1	1	1	2	2	2	2	2	2		<14	0	1	2	2	2	2	2	2	2	2			Etanercept	200	0			43	1.69	5.69
1	1	1	1	2	2	1	2	2	1		<14	0	1	2	2	2	2	2	2	2	2			Etanercept	200	0			42	6.472	5.33
0	2	1	1	2	1	2	2	2	1		<9.5	0	1	2	2	2	2	2	2	2	3			Adalimumab	66.6	0			59	0.014	5.23
1	2	1	1	2	1	2	2	2	1		<9.5	0	1	2	2	2	2	2	2	2	3			Adalimumab	106.6	0			40	4.55	7.08
0	1	1	1	1	2	2	2	2	2		<9.5	0	1	2	2	2	2	2	1	2	2			Etanercept	200	0			36	0.831
0	6	2	1	2	2	2	2	2	2		<9.5	0	1	1	2	2	2	2	1	2	3			Mabthera	2000	1			70	1.13	6.63
0	3	2	1	2	2	2	2	2	2	tcDMARDs "6"	<9.5	0	1	2	2	2	2	1	1	2	2			Golimumab	50	1			68	10.213	6.79
0	1	1	2	1	2	2	2		2		<9.5	0	1	1	2	2	2	2	2	2	2			Etanercept	200	1
0	4	2	1	1	2	2	2	2	2	6	<9.56	0	1	1	2	2	2	2	2	2	3			Tocilizumab	480	0	165	74	25	0.787	5.5
0	1	1	1	2	2	2	2	2	2		<9.81	0	1	2	2	2	2	2	2	2	2			Etanercept	200	0			84	2.686	6.33
0	2	1	1	2	2	1	1	2	1		<9.56	0	1	2	2	2	2	2	2	2	3			Adalimumab	160	1			21	1.702	6.53
0	2	1	1	2	2	1	1	2	1		7.3	0	1	2	2	2	2	1	2	2	3			Adalimumab	66.6	1			45	0.247	4.16
0	5	1	1	2	1	2	2	2	2		9.54	0	1	2	2	0	1	2	2	2	3			Abatacept (IV)	750	0			110	15.15	7.28
0	2	1	2	2	2	2	2	2	1		9.89	0	1	2	2	2	1	2	2	2	3			Adalimumab	160	0			78	1.376	7.45
1	4	1	1	2	1	2	2	2	2	6	14.8	1	1	2	2	2	1	2	1	2	2			Tocilizumab	400	0	158	43	40	0.798	6.17
0	1	1	1	2	2	1	2	2	1		14.8	1	1	2	2	2	2	2	1	2	2			Etanercept	200	1					6.31
0	2	1	1	2	1	2	2	2	1		26	1	1	2	2	2	2	2	2	2	3			Adalimumab	80	0			49	0	7.23
0	4	1	1	2	2	1	2	2	1	6	28	1	1	2	2	2	2	2	2	2	3			Tocilizumab	200	0	163	57	32	2.271	3.78
0	3	1	1	2	2	2	2	2	2	tcDMARDs "6"	28.8	1	1	2	2	2	2	2	2	2	2			Golimumab	50	1	163	60	52	2.623	5.5
0	4	1	1	2	1	2	2	2	2	6	31.6	1	1	1	2	2	1	2	2	2	3			Tocilizumab	600	1	158	78	31	0.406	6.32
0	1	1	1	2	2	2	2	2	2		31.6	1	1	2	2	2	2	2	2	2	2			Etanercept	200	1
0	2	1	1	2	2	2	2	2	1		31.9	1	1	2	2	2	2	2	2	2	3			Adalimumab	160	0			49	2.164	7.08
0	1	1	1	2	2	2	2	2	2		32.9	1	1	2	2	2	2	2	2	2	2			Etanercept	200	0			105	6.959	5.85
0	6	1	1	2	1	2	2	2	2	6	33.7	1	1	2	2	2	2	2	1	2	3			Mabthera	2000	0	154	54.2	26	0.392	6.03
0	3	1	1	2	2	2	2	2	2	tcDMARDs "6"	33.7	1	1	1	2	2	1	2	1	2	2			Golimumab	50	1			67	1.548	6.13
0	1	1	1	2	2	2	2	2	2		33.7	1	1	2	2	2	2	2	1	2	2			Etanercept	200	1			48	0.012
0	6	1	1	2	1	2	2	2	2		38.1	1	1	2	2	2	2	2	1	2	3			Mabthera	2000	1	155	48	23	0.01	5.56
0	4	1	1	1	2	2	2	2	2	6	54.2	1	1	1	2	2	2	1	2	2	3			Tocilizumab	560	0	162	70	50	1.307	6.06
0	6	1	1	1	1	2	2	2	2		54.2	1	1	2	2	2	2	2	1	2	3			Mabthera	2000	1	162	70	57	1.63	6.4
0	3	1	1	2	2	1	2	2	1	tcDMARDs "6"	54.8	1	1	2	2	2	2	1	2	2	2			Golimumab	50	0			23	1.092	5.13
0	2	1	1	2	2	1	2	2	1		55.1	1	1	2	1	2	2	2	1	2	3			Adalimumab	80	1			42	2.162	6.34
1	6	1	1	2	2	2	2	2	2		55.9	1	1	2	2	2	2	1	2	2	2			Mabthera	1000	1	161	70	122	7.543	6.58
0	2	1	1	2	1	1	2	1	1		58.1	1	1	2	2	2	2	2	2	2	3			Adalimumab	160	0			46	0.0708	5.84
1	4	1	1	2	2	2	2	1	2	6	60.1	1	1	2	2	2	2	1	2	2	1			Tocilizumab	400	1	165	43	42	0.699	5.36
0	1	1	1	2	2	2	2	2			69.6	1	1	2	2	2	2	2	2	2	2			Etanercept		0
0	2	1	1	2	1	2	2	2	1		73.9	1	1	2	2	2	2	2	2	2	3			Adalimumab	160	0			48	0.0578	7.4
0	4	1	1	2	2	2	1	2	2	6	77	1	1	2	2	2	2	2	2	2	3			Tocilizumab	400	0	153	51	71	2.201	6.41
1	7	1	1	1	1	2	2	2	2		78.2	1	1	2	1	0	2	1	1	1	3	Tofacitinib	2015-09-18			1
0	3	1	1	2	2	2	2	2	2	tcDMARDs "6"	79.4	1	1	2	2	2	2	2	1	2	2			Golimumab	50	0			46	0.592	6.02
0	1	1	1	2	2	2	2	2	2		89.1	1	1	2	2	2	2	2	2	2	2			Etanercept	200	1			45	2.39	5.3
1	4	1	1	2	2	2	2	2	2	6	97.9	1	1	2	2	2	2	2	2	2	2			Tocilizumab	600	0	175	80.25	105	6.245	6.29
1	3	1	1	2	2	2	2	2	2	tcDMARDs "6"	97.9	1	1	2	2	2	2	2	2	2	2			Golimumab	50	1	180	75	105		7.27
0	3	1	1	2	2	2	2	2	2	tcDMARDs "6"	101.3	1	1	2	2	2	2	2	2	2	2			Golimumab	50	0			23	0.175	5.77
0	3	1	1	2	2	2	2	2	2	tcDMARDs "6"	118	1	1	1	2	2	2	2	2	2	2			Golimumab	50	1	157	55	98	5.283	7.96
0	6	1	1	2	1	1	2	2	1		126	1	1	1	2	2	2	2	1	2	3			Mabthera	2000	1	139	44	31	0.468	5.57
1	1	1	1	2	2	2	2	2	2		139	1	1	1	2	2	2	2	2	2	2			Etanercept	200	0			22	0.08	6.52
0	2	1	1	2	2	2	2	2	1		158.9	1	1	2	2	2	2	1	2	2	3			Adalimumab	80	0			27	0.376	6.78
0	4	1	1	2	1	2	1	2	2	6	169.1	1	1	1	2	2	1	1	2	2	3			Tocilizumab	400	0	158	43	26	0.777	6.26
0	1	1	1	1	1	2	2	1	2		171	1	1	2	2	2	2	2	1	1	2			Etanercept	200	0			96	6.32	7.92
0	4	1	1	2	2	2	2	2	2	6	186.9	1	1	2	2	2	2	2	2	2	3			Tocilizumab	480	0	160	58	47	2.066	5.59
0	4	1	1	2	2	2	2	2	2	6	191	1	1	2	2	2	2	2	2	2	1			Tocilizumab	560	0	168	70	86	5.772	6.75
0	4	1	1	2	2	2	2	2	2	6	211	1	1	2	2	2	2	2	2	2	3			Tocilizumab	400	1	155	52	58	1.408	6.27
0	6	1	1	2	1	2	2	2	2	6	212.9	1	1	2	2	2	2	2	2	2	3			Mabthera	2000	0	152	52	99	8.697	6.41
1	2	1	1	2	2	2	2	2	1		221.4	1	1	2	2	2	2	2	2	2	3			Adalimumab	160	0			25	0.8549	6.84
0	6	1	1	2	1		2	2			227	1	1	1	2	2	2	1		2	3			Mabthera	2000	1	156	58	50	1.912	5.82
0	7	1	1	2	2		2	2			239.4	1	1	2	2	0	2	2	2	2	2	Tofacitinib				0			67	1.007	7.17
0	3	1	1	2	2	2	2	2	2	tcDMARDs "6"	243.7	1	1	2	2	2	2	2	2	2	2			Golimumab	50	0	160	58	47	2.04	5.5
1	4	1	1	2	2	2	1	2	2	6	247.7	1	1	1	2	2	2	2	1	2	1			Tocilizumab	560	0	172	72	107	15.5	6.42
0	7	1	1	1	2	2	2	2	2		303.2	1	1	1	2	0	2	1	2	2	2	Tofacitinib				0			36	0.041	5.91
0	2	1	1	2	1	2	2	2	1		312.9	1	1	2	2	2	2	2	2	2	3			Adalimumab	160	0			59	1.74	7.33
0	2	1	1	1	1	2	2	2	1		318.4	1	1	2	2	2	2	2	2	2	3			Adalimumab	160	0			19	0.1028	6.53
1	3	1	1	2	2	2	2	2	2	tcDMARDs "6"	458	1	1	2	2	2	2	1	2	2	2			Golimumab	50	1	162	65	69	3.719	5.94
0	2	1	1	2	2	2	2	2	1		550.6	1	1	2	2	2	2	2	2	2	3			Adalimumab	160	0			112	6.586	6.14
1	6	1	1	2	2	2	2	2	2	6	752.8	1	1	1	2	2	2	2	2	2	2			Mabthera	2000	0	170	60	84	2.087	6.29
1	3	1	1	2	2	2	2	2	2	tcDMARDs "6"	752.8	1	1	2	2	2	2	2	2	2	2			Golimumab	50	1			53	3.35	5.96
0	1	1	1	2	1		2	1			782	1	1	2	2	2	2	2	2	2	2			Etanercept	200	0			28	1.592
1	4	1	1	2	2	2	2	2	2	6	834.3	1	1	2	2	2	1	2	2	2	2			Tocilizumab	680	0	168	86	23	1.359	5.74
0	4	1	1	1	1	2	2	2	2	6	1385.2	1	1	2	1	2	1	1	2	2	2			Tocilizumab	560	1	162	70	23	2.501	5.83
0	6	1	1	1	2	2	2	2	2	6	1385.5	1	1	2	1	2	1	2	2	2	2			Mabthera	2000	0	162	70	2	0.011	4.86
0	1	1	1	2	1	2	2	2	2		1385.5	1	1	2	1	2	2	2	1	2	2			Etanercept	200	1			35	1.57	6.11
0	2	1	1	2	2	2	2	2	1		1480	1	1	2	2	2	2	2	2	2	3			Adalimumab	80	0			34	0.23	7.07
0	2	1	1	2	2	2	2	2	1		1672.5	1	1	2	2	2	2	2	2	2	3			Adalimumab	160	0			23	1.052	6.2
0	4	2	1	2	2	2	2	2	2	6	<9.81	0	1	1	2	2	2	2	2	2	3			Tocilizumab	480	0	165	58	21	0.097	3.66
0	2	1		2	2	1	2	2	1	6	10.3	0		2	2	2	2	2	2	2	3			Adalimumab	80	0	163		102	8.52	8.38
0	1	1	2	2	2	1	2	2	1		10.3	0		2	1	2	2	2	2	2	2			Etanercept	200	0			26	1.75	26
0	1	1	2	2	2	2	2	2	2		11.3	0		1	2	2	2	1	1	2	2			Etanercept	200	0			36	2.555	6.15
0	1	1	2	2	2	1	2	2	1		12.6	0		2	2	2	2	2	2	2	2			Etanercept	200	0			19	0.24	6.28
0	6	2		2	2		2	2			13.8	0		2	2	2	2	2	2	2	3			Mabthera	2000	1	162	48	102	1.02	7.78
0	1	1	1	2	2	2	2	2	2		14.7	1		2	2	2	2	2	2	2	2			Etanercept	200	1			31	0.648	5.68
0	1	1	2	2	2	2	2	1	2		14.8	1		2	2	2	2	2	1	2	2			Etanercept	200	0			83	6.73	6.73
0	1	1	2	2	2	1	2	2	1		15.2	1		2	2	2	2	2	2	2	2			Etanercept	200	0			27	0.836	5.51
1	4	1		2	2	2	2	2	2	6	15.7	1		2	2	2	2	2	2	2	2			Tocilizumab	600	1	180	82	10	1.275	5.57
1	1	1	2	2	2	2	2	2	2		15.7	1		2	2	2	2	2	2	2	2			Etanercept	200	1			1	0.022	2.97
0	1	1	2	1	2	2	2	2	2		16.1	1		2	2	2	2	2	1	2	2			Etanercept	200	0			54	4.04	6.61
0	2	1		2	2	1	2	2	1	6	16.4	1		1	2	2	2	2	1	2	3			Adalimumab	80	0			52	2.64	5.62
0	1	1	2	2	2	2	2	2	2		17.5	1		2	2	2	2	2	2	2	2			Etanercept	200	0			52	0.5	5.94
0	1	1	2	2	2	2	1	2	2		18.3	1		2	2	2	2	2	1	2	2			Etanercept	200	1			84	9.94	7.39
1	1	1	2	2	2	2	2	2	2		20.5	1		2	2	2	2	2	2	2	2			Etanercept	200	0
0	1	1	1	2	1		2	2			20.6	1		2	2	2	2	2	2	2	2			Etanercept	200	0			33	6.36	6.53
0	1	1	2	2	1	2	2	2	2		23.4	1		2	2	2	2	1	1	2		12		Etanercept	200	0			23	0.46	5.83
0	1	1	1	2	2	2	2	2	2		24.3	1		2	2	2	2	2	1	2	2			Etanercept	200	1			62	3.544	5.86
0	1	1	2	2	2	2	2	2	2		30.1	1		1	2	2	1	2	2	2	2			Etanercept	200	1			61	2.07	6.91
0	1	1	2	2	2	2	2	2	2		31	1		2	2	2	2	2	1	2	2			Etanercept	200	0			84	2.77	6.6
0	1	1	2	2	2	2	2	2	2		32.2	1		1	2	2	2	2	2	2	2			Etanercept	200	0			44	1.297	6.43
0	2	1		2	1	1	2	2	1	6	33.2	1		2	2	2	2	2	1	2	3			Adalimumab	80	0			100	2.04	8.47
0	6	1		2	1	2	1	2	2		33.7	1		2	2	2	2	1	2	2	3			Mabthera	2000	1	144	45	30	63.24	6.94
1	1	1	2	2	2	2	2	2	2		34.5	1		2	2	2	2	2	2	2	2			Etanercept	200	0
0	6	1		2	1						35.5	1		1	2	2	2	2	2	2	3			Mabthera	1000	1	145	43	110	2.603	6.25
0	1	1	2	2	2	2	2	2	2		41.6	1		1	2	2	2	2	1	2	2			Etanercept	200	0			43	0.401	5.75
0	1	1	1	2	2	1	2	2	1		42.3	1		2	2	2	2	2	1	2	2			Etanercept	200	1			112	10.8	7.54
0	1	1	2	2	2	2	2	2	2		42.7	1		2	2	1	2	2	1	2	2			Etanercept	200	0			95	9.81	7.65
1	1	1	2	2	2	2	2	2	2		44.2	1		2	2	2	2	2	2	2	2			Etanercept	200	0
0	6	1		2	2						45.1	1		2		1	2	1	1	2	3			Mabthera	2000	1			77	0.71	7.72
1	1	1	2	2	2	2	2	2	2		49.5	1		2	2	2	2	2	2	2	2			Etanercept	200	1			28	3.438	5.17
0	6	1		2	1	2	2	2	2		51.7	1		2	2	2	2	2	1	2	3			Mabthera	2000	1	155	54	43	3	6.71
0	6	1		2	2	1	2	2	2	6	59.1	1		2	2	2	1	2	2	2	3			Mabthera	2000	0	158	51.5	27	0.316	5.9
0	1	1	2	2	2	2	2	2	2		59.1	1		2	2	2	2	2	2	2	2			Etanercept	200	1			73	1.18	7.17
0	1	1	1	2	2	2	1	2	2		64.8	1		2	1	2	2	2	2	2	2			Etanercept	200	0			48	0.08	6.35
0	1	1	2	2	2	2	2	2	2		66.9	1		1	2	2	2	2	2	2	2			Etanercept	200	1			65	4.22
0	1	1	2	2	2	2	2	2	2		68.6	1		2		2	2	2	1	2	2			Etanercept	200	0			67	0.61	6.44
0	1	1	2	2	2	1	2	2	1		76.5	1		2	2	2	2	2	2	2	2			Etanercept	200	0			52	9.765	7.06
0	1	1	1	2	2	2	2	2	2		76.6	1		2	2	2	2	2	2	2	2			Etanercept	200	1			54	2.485	7.06
0	1	1	2	2	2	2	2	1	2		78.3	1		2	2	2	2	2	2	2	2			Etanercept	200	0			37	4.76	6.02
0	1	1	2	2	2	2	2	2	2		82.5	1		2	2	2	2	2	1	2	2			Etanercept	200	0
0	6	1		2	1		2	2			83.3	1		2	2	2	1	2	1	2	3			Mabthera	1000	1	149	40	41	0.59	5.97
0	1	1	2	2	2		2	2			88.5	1		1	2	2	2	2	2	2	2			Etanercept	200	0			24	3.87
0	1	1	2	2	1	2	2	2	2		94.8	1		1	2	2	2	2	2	2	2			Etanercept	200	0			36	0.55	6.06
0	1	1	2	2	2	2	2	2	2		96.6	1		2	2	2	2	2	2	2	2			Etanercept	200	0			40	2.097	6.22
0	1	1	2	1	1	2	1	2	2		97.9	1		2	1	2	2	2	1	2	2			Etanercept	200	0			58	1.596	6.6
0	1	1	2	2	2	2	2	2	2		110	1		1	2	2	2	2	1	2	2			Etanercept	200	0			54	1.23
0	1	1	2	2	2	2	2	2	2		116	1		2	2	2	2	2	2	2	2			Etanercept	200	0			28	1.199	5.28
0	1	1	2	2	2	2	2	2	2		116	1		1	2	2	2	2	1	2	2			Etanercept	200	1			50	1.39
1	2	1		2	2	1	2	2	1	6	125	1		2	2	2	2	2	2	2	3			Adalimumab	80	0			50	4.534	6.02
0	1	1	1	2	2	2	2	2	2		126	1		1	2	2	2	2	2	2	2			Etanercept	25	0			42	1.187
0	1	1	1	2	2	2	2	2	2		127	1		2	2	2	2	2	1	2	2			Etanercept	200	1			67	0.19	6.29
0	1	1	2	2	2	2			2		129	1		1	2	2	2	2	2	2	2			Etanercept	200	1			83	2.44	8.01
0	1	1	2	2	2	2	2	2	2		133	1		1	2	2	2	2	2	2	2			Etanercept	200	0			45	0.59	6.26
0	1	1	2	2	1	2	2	2	2		139	1		2	2	2	2	2	1	2	2			Etanercept	200	0			64	1.62	7.98
0	2	1		2	1	1	2	2	1	6	145	1		1	2	2	2	2	1	2	3			Adalimumab	80	0	156	39	52	0.52	5.49
0	1	1	2	2	2	2	2	2	2		146	1		2	2	2	2	2	2	2	2			Etanercept	200	1			18	0.08	5.68
0	1	1	2	2	1	2	2	2	2		149.5	1		2	2	2	2	2	1	2	2			Etanercept	200	0			84	4.719	6.82
0	6	1		2	1	1	2	2	1		164	1		2	2	2	2	2	2	2	3			Mabthera	2000	1	158	75.9	78	0.57	6.37
1	1	1	1	2	2	2	2	2	2		164	1		2	2	2	2	2	2	2	2			Etanercept	200	1			29	0.75	6.03
0	1	1	1	2	2	1	2	2	1		166	1		2	2	2	2	2	2	2	2			Etanercept	200	1			28	2.638	6.11
0	1	1	2	2	2	1	2	2	1		171	1		2	2	2	2	2	2	2	2			Etanercept	200	1			42	0.958	6.56
0	1	1	2	2	1	2	2	1	2		193	1		2	2	2	2	1	1	2	2			Etanercept	200	0			51	2.107	6.13
0	1	1	1	2	2	2	2	2	2		210	1		1	2	2	2	2	2	2	2			Etanercept	200	1			29	1.08	6.13
0	1	1	2	1	1	2	2	2	2		215	1		2	2	2	2	2	2	2	2			Etanercept	200	0
0	1	1	2	2	2	2	2	2	2		217	1		2	2	2	2	2	2	2	2			Etanercept	200	1			34	0.49	6.15
0	4	1		2	1	2	2	2	2	6	224.3	1		1	2	2	2	1	2	2	1			Tocilizumab	480	0	160	58	56	0.815	6.05
1	1	1	1	2	2	1	2	2	1		224.3	1		2	2	2	2	2	2	2	2			Etanercept	200	1			75	2.813	7.73
0	6	1		2	1	2	2	2	2	6	225	1		1	2	2	1	2	2	2	3			Mabthera	2000	0	158	64.5	65	3.96	6.8
0	2	1		2	1	1	2	2	1	6	225	1		2	2	2	2	2	2	2	3			Adalimumab	80	1			36	0.12	7.5
0	1	1	2	2	2	2	2	2	2		246	1		2	2	2	2	2	2		2			Etanercept	200	0
0	1	1	2	2	2	2	2	2	2		250	1		2	2	2	2	2	2	2	2			Etanercept	200	1			51	2.9	6.38
0	1	1		2	2	2	1	2	2		253	1		2	2	2	2	2	2	2	2			Etanercept	200	0			27	2.47	6.21
0	1	1	2	2	2	2	2	2	2		256	1		2	2	2	2	2	1	2	2			Etanercept	200	0			34	0.08	5.56
1	1	1	2	2	2	2	2	2	2		267	1		2	2	2	2	2	2	2	2			Etanercept	200	0			111	8.01	6.55
0	6	1		2	1	2	1	2	2		268	1		2	2	2	2	2	1	2	3			Mabthera	2000	1	156	52	28	0.13	4.02
0	6	1		2	1		2	2			278	1		2	2	2	2	2	1	2	3			Mabthera	1000	1			78	0.13	5.98
0	1	1	1	2	2	2	2	2	2		287	1		2	2	2	2	2	2	2	2			Etanercept	200	1			50	2.57	6.77
1	1	1	1	2	1	1	2	2	1		293	1		2	2	2	2	2	1	2	2			Etanercept	200	0			34	1.12	5.26
1	6	1		2	2	1	2	2	2	6	307	1		1	1	1	1	1	1	2	2			Mabthera	2000	0	158	65	29	0.636	6.14
0	1	1	2	2	2	2	2	2	2		318	1		1	2	1	1	2	2	2	2			Etanercept	200	0			72	3.76
0	1	1	2	2	2	2	2	2	2		324	1		1	2	2	2	2	2	2	2			Etanercept	200	0			47	1.55	7.01
1	1	2	1	2	1	1	2	2	1		327	1		2	1	2	2	2	2	2	2			Etanercept	150	0
0	1	1	1	2	2	2	2	2	2		330.9	1		2	1	2	2	2	1	2	2			Etanercept	200	0			35	0.112	5.75
0	1	1	2	2	1	2	2	2	2		333	1		1	2	2	2	2	2	2	2			Etanercept	200	0			76	5.03	6.62
0	6	2		2	1		2	1			334	1		1	2	2	2	2	2	2	3			Mabthera	2000	1	145	60.5	77	0.68	7.11
1	6	1		2	2	2	2	2	2	6	335	1		2	2	2	2	2	2	2	2			Mabthera	2000	0	170	68	108	0.39	7.17
1	1	1	2	2	2		2	2			339.8	1		2	2	2	2	2	2	2	2			Etanercept	200	0			95	4.26	6.99
0	6	1		2	2	2	2	2	2	6	346	1		2	2	2	2	1	1	2	3			Mabthera	2000	0	155	50	56	3.24	4.83
0	2	1		2	2	1	2	2	1	6	346	1		1	2	2	2	2	2	2	3			Adalimumab	80	1			111	3.22	7.01
0	1	1	2	2	1	2	2	2	2		371	1		1	2	2	2	2	1	2	2			Etanercept	200	0			133	3.427	7.69
0	6	1		2	1	2	2	2	2		375	1		2	2	2	1	2	1	2	3			Mabthera	2000	1	156	76	119	0.924	5.93
0	1	1	2	2	2	2	1	2	2		405	1		2	2	2	2	2	2	2	2			Etanercept	200	0			43	1.425	6.96
0	6	1		2	2	1	2	2	2	6	444	1		2	2	2	2	2	2	2	3			Mabthera	2000	0	156.5	43	41	0.88	5.05
0	1	1	2	2	2	2	2	2	2		447	1		1	2	2	2	2	2	2	2			Etanercept	200	0			38	1.31	5.2
0	1	1	2	2	2	1			1		466.9	1		1	2	2	2	2	2	2	2			Etanercept	200	1			34	3.008	6.37
0	1	1	1	2	2	2	2	2	2		490	1		2	1	2	2	1	2	2	2			Etanercept	200	1			63	4.68	6.81
0	6	1		2	2	2	2	2	2	6	492	1		2	2	2	2	2	2	2	3			Mabthera	2000	0	155	50	23	0.39	7.25
0	1	1	2	2	2	1	2	1	1		512	1		2	2	2	2	2	2	2	2			Etanercept	200	0			34	1.416	5.89
0	1	1	2	2	2	2	2	2	2		557	1		2	2	2	2	1	2	2	2			Etanercept	200	0			51	4.757	6.97
0	1	1	2	1	2	2	2	2	2		566	1		2	2	2	2	2	1	2	2			Etanercept	200	1			140	8.87	6.33
0	6	1		2	2	2	2	2	2	6	570	1		2	2	2	2	2	2	2	3			Mabthera	2000	0	151.5	51.4	77	5.795	7.03
0	6	1		2	2	2	1	2	2		604	1		1	2	2	2	1	1	2	3			Mabthera	2000	1	160	52	100	1.19	6.6
1	1	1	2	2	2	2	2	2	2		607.5	1		2	2	2	2	2	2	2	2			Etanercept	200	0			59	4.743	6.88
0	1	1	2	2	2	1	1	2	1		639.7	1		2	2	2	2	2	2	2	2			Etanercept	200	0			109	10.446	6.84
0	4	1		1	2	2	2	2	2	6	642	1		2	2	2	2	1	2	2	3			Tocilizumab	400	0	152	47	15	0.012	3.71
0	1	1	2	2	2	2	2	2	2		667	1		2	2	2	2	2	2		2			Etanercept	200	0			35	2.03	6.38
0	6	1		2	1						718	1		1	2	1	2	2	1	2	3			Mabthera	2000	1	156	65	104	1	6.96
1	6	1		2	2	1	2	2	1	6	760	1		2	2	2	1	2	2	2	1			Mabthera	2000	0	185	77	88	4.152	8.06
0	1	1	1	2	2	2	2	2	2		799	1		1	2	2	2	2	2	2	2			Etanercept	200	1			65	1.109	6.95
0	1	1	2	1	2	2	2	2	2		805	1		2	2	2	2	2	2	2	2			Etanercept	200	1			84	2.26	7.89
0	1	1	2	2	2	2	2	2	2		843.2	1		1	2	2	2	2	2	2	2			Etanercept	200	1			62	8.162
1	1	1	2	2	2	2	2	2	2		863	1		2	2	2	2	2	2	2	2			Etanercept	200	0
1	6	1		1	1	2			2		872	1		2	2	2	1	2	2	1	1			Mabthera	500	1	166	68	58	4.89	6.23
0	1	1	1	2	2	2	2	2	2		895	1		2	2	2	2	2	1	2	2			Etanercept	200	1			101	2.95	7.22
1	1	1	2	2	1	2	2	2	2		938	1		2	2	2	2	1	2	2	2			Etanercept	200	0			70	1.587	6.42
0	6	1		2	1	2	2	2	2	6	1010	1		1	2	2	1	2	1	2	3			Mabthera	2000	0	145	58	51	1.13	6.39
1	1	1	2	2	2	2	2	2	2		1100	1		1	2	2	2	2	2	2	2			Etanercept	200	0
0	1	1	2	2	2	2	2	2	2		1220	1		1	2	2	2	2	2	2	2			Etanercept	200	0			42	1.105	6.89
1	6	1		2	2	2	2	2	2	6	1290	1		2	2	2	2	2	2	2	1			Mabthera	2000	0	171.5	73	45	2.206	5.32
0	6	1		2	1		2	2			1290	1		1	1	2	2	1	1	2	3			Mabthera	2000	1			18	0.07	3.72
0	1	1	2	2	2	2	2	2	2		1665.3	1		2	2	2	2	2	2	2	2			Etanercept	200	1			70	0.8	7
1	1	1	2	2	2	2	2	2	2		1920	1		1	1	2	2	2	2	2	2			Etanercept	200	0			69	3.22	7.4
0	1	1	2	2	2	2	2	2			2040	1		2	2	2	2	2	2	2	2			Etanercept	200	0			36	0.5	6.28
0	1	1	2	2	2	2	1	2	2		2260	1		2	2	2	2	2	2	2	2			Etanercept	200	0			80	1.95	7.32
0	1	1	2	2	2	2	2	2	2		2280	1		2	2	2	2	1	2	2	2			Etanercept	200	0			8.5	6.68	6.68
0	1	1	1	2	2	2	1	2	2		2450	1		2	2	2	2	2	2	2	2			Etanercept	200	1			40	2044	6.31
0	6	1		2	1	2	2	2	2		3150	1		2	2	2	2	2	1	2	3			Mabthera	1000	1	152	65	101	2.84	7.57
0	6	1		1	1	2	2	2	2		3480	1		2	2	2	1	2	1	2	3			Mabthera	2000	1	156	71	101	0.487	6.39
1	6	1		2	1	2	2	2	2	6	3910	1		2	2	1	1	1	2	1	1			Mabthera	2000	0	166	65	132	14.24	8.37
0	4	1		2	1	2	2	2	2	6	4140	1		2	1	2	1	2	2	2	3			Tocilizumab	400	1	158	62	109	4.487	7.06
0	6	1		2	2	1	2	2	1	6	4490	1		2	2	2	1	2	2	2	3			Mabthera	2000	0	166	64.5	72	0.04	6.91
0	1	1	2	2	2	2	2	2	2		<10.3	0		2	2	2	2	2	2	2	2			Etanercept	200	0			39	0.9	9.76
0	1	1	2	2	2	1	2	2	1		<10.3	0		2	2	2	2	2	1	2	2			Etanercept	200	0			69	0.13	5.72
0	1	1	1	2	2	2	2	2	2		<10.3	0		1	2	2	2	2	2	2	2			Etanercept	200	1			75	0.045	5.21
1	1	1	1	2	2	2	2	2	2		<10.3	0		2	2	2	2	2	2	2	2			Etanercept	200	1			62	2.4
0	6	2		2	1	2	2	2	2	6	<10.7	0		2	1	2	1	1	2	2	3			Mabthera	1000	0	149	39	65	16.861	6.11
1	1	1	1	2	2	2	2	2	2		<10.7	0		1	2	2	2	2	2		2			Etanercept	200	0			66	1.48	6.78
0	1	1	2	2	2	2	2	2			<14	0		2	2	2	2	2	2	2	2			Etanercept	175	0
1	1	1	2	2	2	2	2	2	2		<14	0		2	2	2	2	2	2	2	2			Etanercept	200	0			23	2.167
0	1	1	2	2	2	2	2	2	2		<14	0		2	2	2	2	2	2	2	2			Etanercept	200	0			32	2.671
1	1	1	2	2	2	2	2	2	2		<14	0		2	2	2	2	2	2	2	2			Etanercept	200	0			11	0.782
0	1	1	2	2	2	1	2	2	1		<14	0		2	2	2	2	2	2	2	2			Etanercept	200	1			36	1.281	5.28
0	1	1	2	2	2	2	2	2	2		<9.5	0		1	2	2	2	2	2	2	2			Etanercept	200	0			40	2.478	6.9
0	1	1	2	2	2	2	2	2	2		<9.5	0		2	2	2	2	2	2	2	2			Etanercept	200	0			35	0.71	6.42
0	6	2		2	2		2	2			<9.5	0		2	2	2	2	2	2	2	3			Mabthera	1000	1	155	58	21	1	7.11
0	1	1	1	2	2	2	2	1	2		<9.56	0		1	2	2	2	2	2	2	2			Etanercept	200	1			46	3.515	6.27
0	1	1	2	2	2	2	2	2	2		<9.69	0		2	2	2	2	2	1	2	2			Etanercept	200	1			118	13.3	7.96
1	1	1	2	2	2	2	2	2	2		<9.75	0		2	2	2	2	2	2	2	2			Etanercept	200	0			22	0.39	5.94
0	2	1	1	1	2	1	2	2	1		25.5	1		2	2	2	2	2	2	2	3			Adalimumab	80	1			27	0.692	3.68
0	2	1	2	2	1	1	2	2	1		35.5	1		2	2	2	2	2	1	2	3			Adalimumab	93.3	1			103	2.91	4.51
0	2	1	2	2	2	2	2	2	1		36.7	1		2	2	2	2	2	2	2	3			Adalimumab	160	0			98	3.092	7.47
0	2	1	2	2	2	2	2	2	1		42.2	1		2	2	2	2	2	2	2	3			Adalimumab	80	0			20	0	6.3
0	2	1	2	2	2	2	2	2	1		42.4	1		2	2	2	2	2	2	2	3			Adalimumab	80	0			20	0	6.23
0	2	1	2	2	2	2	2	2	1		44.3	1		2	2	2	2	2	2	2	3			Adalimumab	80	0
0	2	1	2	2	1	2	2	2	1		45.3	1		2	2	2	2	2	1	2	3			Adalimumab	66.6	1			17	0.02	3.62
0	2	1	1	2	2	1	2	2	1		296	1		2	2	2	2	2	1	2	3			Adalimumab	80	1			20	0.133	3.78
0	2	1	2	1	1	2	2	2	1		444	1		2	2	2	2	2	2	2	3			Adalimumab	160	0			26	0.0132	5.85
0	2	1	2	2	1	1	2	2	1		1200	1		2	2	2	2	2	1	2	3			Adalimumab	80	1			90		4.9
0	2	1	1	2	2	2	2	2	1		3280	1		2	2	2	2	2	1	2	3			Adalimumab	53.3	0			20	0.07	5.55
1	2	1	1	2	2	2	2	2	1		<14	0		2	2	2	2	2	2	2	3			Adalimumab	160	0			8	0.09	5.47
0	2	1	2	2	2	1	2	2	1		<8.69	0		2	2	2	2	2	2	2	3			Adalimumab	80	1			74	0.509	7.67
0	5	1		2	1	2	2	2	2		10.9	0		1	2	0	2	1	1	2	3			Abatacept (IV)	333.3	0			48	2.799	6.01
0	7	2		2	2	2	2	2	2		11.6	0		2	2	0	2	2	1	2	3	Tofacitinib				0			20	2.276	5.96
0	7	1		1	2	2	2	2	2		14.7	1		2	2	0	2	2	1	2	3	Tofacitinib				0			25	0.909	5.94
0	7	1		1	2	1	2	2	1		18.3	1		2	2	0	2	1	1	2		Tofacitinib				0			98	2.065	4.98
0	5	1		2	1	2	2	2	2		24.3	1		2	1	0	1	2	1	2	3			Abatacept (SC)	500	1
0	7	1		2	1	2	2	2	2		24.3	1		2	2	0	1	1	1	2	3	Tofacitinib	2017-04-18			1
0	5	1		2	1	2	2	2	2		28.9	1		2	1	0	2	2	1	2	3			Abatacept (SC)	333.3	0			36	0.075	6.1
0	7	1		2	2	2	2	2	2		30.1	1		1	2	0	2	2	1	2	2	Tofacitinib				0			33	1.822	5.64
0	5	1		2	2	2	2	1	2		31.9	1		2	2	0	1	2	2	2	3			Abatacept (IV)	500	1			37	1.382	5.09
1	1	1	2	2	2	2	2	2	2		33.3	1		2	2	2	2	2	2	2	2			Etanercept	200	0			24	1.26	5.61
0	7	1		2	2	2	2		2		37.3	1		2	2	0	2	2	2	2	3	Tofacitinib				0			36	0.12	5.6
0	7	1		2	2	2	2	2	2		47	1		1	2	0	2	2	2	2	3	Tofacitinib	2017-12-06			1			26	1.443	3.89
0	7	1		2	2	2	1	2	2		51.2	1		2	2	0	2	2	2	2		Tofacitinib				0			28	1.384	6.74
0	5	1		2	2		1				66.8	1		1	2	0	2	2	1	1	3			Abatacept (IV)	750	1			29	2.187	5.95
0	7	1		2	2	2	2	2	2		76.2	1		1	2	1	2	2	1	2	2	Tofacitinib				0			24	1.622	5.95
0	7	1		2	1	2	2	2	2		78.3	1		2	2	0	1	2	1	2		Tofacitinib				0			75	2.581	6.52
0	5	1		2	1	1	2	2	1		79.6	1		1	2	0	2	2	1	2	3			Abatacept (IV)	500	1			22	1.86	6.07
0	7	1		2	2	2	2	2	2		120.5	1		2	2	0	2	1	2	2		Tofacitinib				0			32	0.055	6.32
0	7	1		2	2	2	2	2	2		127	1		2	2	0	2	1	2	2	2	Tofacitinib				0			78	0.39	6.63
0	1	1	1	2	2	2	2	2	2		127	1		1	2	2	2	2	1	2	2			Etanercept	200	1			47	2.69	6.54
0	5	1		2	1	2	2	1	2		139.9	1		2	2	0	2	1	1	2	3			Abatacept (IV)	416.6	1			78	0.471	6.68
0	7	1		2	2	2	2	2	2		142.7	1		2	2	0	2	2	2	2	2	Tofacitinib				0			39	3.818	6.24
0	7	1		2	2	2	2	2	2		146	1		2	2	0	2	1	1	2		Tofacitinib				0			66	0.441	5.86
0	1	1		2	1	2	2	2	2		151	1		1	2	2	2	2	1	2	2			Etanercept	200	0			42	0.1	5.83
1	1	1		2	2	2	2	1	2		179.2	1		2	1	1	2	2	2	2	1			Etanercept	200	0			42	1.721
0	1	1		2	1	2	2	2	2		208.5	1		1	2	2	1	2	2	2	1			Etanercept	200	0	153	36	115	9.123
0	7	1		2	2	2	2	2	2		210	1		2	2	0	2	2	2	2	2	Tofacitinib				0			31	1.333	4.21
0	1	1				2	1	2	2		218.8	1		2	2	2	2	2	2	2	1			Etanercept	200	0	159.4	69.5	91	8.777
0	5	1		2	1	2	2	2	2		261	1		2	1	0	1	2	1	2	3			Abatacept (IV)	583.3	0			109	4.427	7.12
1	5	1		1	2	2	2	2	2		300	1		2	2	0	1	1	2	2	2			Abatacept (IV)	500	0			121	7.797	7.53
0	7	1		2	1	1	2	2	1		466.9	1		1	2	0	2	2	1	2	3	Tofacitinib				0			12	1.057	5.77
0	7	1		2	1	2	2	2	2		497.5	1		2	2	0	2	2	1	2	3	Tofacitinib				0			52	1.929	6.94
0	7	1		1	2	2	2	2	2		566	1		1	2	0	1	2	1	2	2	Tofacitinib				0			41	0.201	5.96
0	7	1		2	2	1	2	2	1		602.7	1		2	2	0	2	2	2	2		Tofacitinib				0			84	3.133	7
0	7	1		2	2	2	2	2	2		768.5	1		2	2	0	2	1	1	2	3	Tofacitinib				0			43		7.04
0	7	1		2	2	2	2	2	2		843.2	1		1	2	0	2	2	2	2	3	Tofacitinib				0			82	5.997	6.53
1	7	1		2	1	2	2	1	2		883	1		1	1	1	2	1	1	2	1	Tofacitinib	2016-12-13			1
0	2	1		2	2	1	2	2	1	6	1270	1		2	2	2	2	2	2	2	3			Adalimumab	80	0	165		103	1.474	6.45
0	7	1		2	1		2	2			1620	1		2	2	0	2	2	1	2	2	Tofacitinib				0			137	0.153	4.73
0	7	1		1	2	2	2	2	2		1922.1	1		2	1	0	2	1	1	2	3	Tofacitinib				0			31	1.132	5.95
1	5	1		2	1	2	2	2	2		2680	1		2	2	0	2	2	2	2	1			Abatacept (IV)	750	1			101	9.712	6.51
0	5	1	1	2	2	2	2	2	2		<14 6.30	0		2	2	0	2	2	2	2	3			Abatacept (IV)	500	0			38		6.42
0	7	2		2	2	2	2	2	2		<10.3	0		2	2	0	2	2	2	2	2	Tofacitinib				0			21	0.07	5.49
0	1	1		2	2	2	2	2	2		<14	0		2	2	2	2	2	2	2	2			Etanercept	200	0	152.7	51.9	64	1.7
0	1	2		2	2	2	2	2	2		<14	0		1	2	2	2	2	2	2	1			Etanercept	200	0	166.8	57	31	1.747
0	5	1		2	2	2	2	2	2		<9.5	0		2	2	0	2	1	1	2	3			Abatacept (IV)	333.3	0			15	1.838	6.61
1	7	2		2	2	2	2	2	2		<9.5	0			2	0	2	2	2	2		Tofacitinib				0			14	0.818	5.34
1	7	2		1	2	2	2	2	2		<9.5	0		1	2	0	2	2	2	2	3	Tofacitinib				0			26	1.941	6.01
